# Supplementary material for: Soil Fungal Communities Investigated by Metabarcoding Within Simulated Forensic Burial Contexts
Source: Front Microbiol. 2020 Jul 24;11:1686. doi: 10.3389/fmicb.2020.01686 (PMC7393272; doi:10.3389/fmicb.2020.01686)
Supplement: Supplementary file 1 [file Data_Sheet_1.XLSX]

## Sheet: Library A
	C1A	C1B	C1C	P1A	P1B	P1C	P2A	P2B	P2C	P3A	P3B	P3C	P4A	P4B	P4C	Kingdom	Phylum	Class	Order	Family	Genus	Species
OTU432	280	132	247	12	353	30	6	19	12	24	4	7	8	4	3	Fungi	Chytridiomycota	Spizellomycetes	Spizellomycetales	Spizellomycetaceae	Spizellomyces	Spizellomyces_lactosolyticus
OTU496	16	2	6	0	0	0	0	0	1	0	0	3	0	0	1	Fungi	Basidiomycota	Agaricomycetes	Agaricales	Strophariaceae	Stropharia	Stropharia_aeruginosa
OTU787	241	132	228	208	466	157	4	6	9	10	6	11	8	13	11	Fungi	Ascomycota	Sordariomycetes	Hypocreales	Clavicipitaceae	Metarhizium	Metarhizium_carneum
OTU801	1	3	0	0	0	1	0	0	0	32	6	58	0	0	0	Fungi	Ascomycota	Eurotiomycetes	Onygenales	Gymnoascaceae	Gymnoascus	Gymnoascus_sp
OTU864	35	50	40	57	124	335	1	2	4	6	3	5	6	21	6	Fungi	Ascomycota	Dothideomycetes	Pleosporales	Didymosphaeriaceae	Paraphaeosphaeria	Paraphaeosphaeria_parmeliae
OTU983	3	4	11	0	0	0	0	0	1	0	0	0	0	0	0	Fungi	Ascomycota	Pezizomycetes	Pezizales	Pyronemataceae	Scutellinia	Scutellinia_sp
OTU1054	12	106	53	13	67	16	70	122	331	4	1	4	45	260	26	Fungi	Zoopagomycota	unidentified_fungus	unidentified_fungus	unidentified_fungus	unidentified_fungus	unidentified_fungus
OTU1057	4	15	3	3	28	19	4	0	6	33	11	15	145	142	75	Fungi	Ascomycota	Saccharomycetes	Saccharomycetales	Incertae_sedis	Candida	Candida_glaebosa
OTU1140	57	31	45	2	8	0	1	5	5	16	4	9	54	36	30	Fungi	Ascomycota	Incertae_sedis	Incertae_sedis	Incertae_sedis	Hymenula	Hymenula_cerealis
OTU1202	3047	3573	4012	6501	3997	5522	1103	1374	949	236	119	247	1128	1082	1277	Fungi	Mortierellomycota	Mortierellomycetes	Mortierellales	Mortierellaceae	Mortierella	Mortierella_alpina
OTU1236	9	16	60	7	2	5	0	0	6	0	1	5	1	2	0	Fungi	Ascomycota	Eurotiomycetes	Chaetothyriales	Herpotrichiellaceae	Exophiala	Exophiala_equina
OTU1255	5	14	15	4	41	35	0	0	0	0	0	8	0	0	0	Fungi	Ascomycota	Eurotiomycetes	Chaetothyriales	Herpotrichiellaceae	Exophiala	Exophiala_opportunistica
OTU1321	21	26	66	73	56	45	1	1	2	16	0	3	5	8	2	Fungi	Ascomycota	Leotiomycetes	Helotiales	Helotiaceae	Tetracladium	Tetracladium_sp
OTU1379	20	80	30	239	523	161	30	28	37	64	255	14	27	17	14	Fungi	Ascomycota	Eurotiomycetes	Onygenales	Incertae_sedis	Chrysosporium	Chrysosporium_pseudomerdarium
OTU1403	541	441	700	523	257	149	23	52	31	23	12	17	73	99	94	Fungi	Mortierellomycota	Mortierellomycetes	Mortierellales	Mortierellaceae	Mortierella	Mortierella_alpina
OTU1499	8	38	14	49	233	34	18	20	16	16	8	9	46	22	10	Fungi	Ascomycota	Leotiomycetes	Thelebolales	Pseudeurotiaceae	Pseudogymnoascus	Pseudogymnoascus_roseus
OTU1518	1113	670	947	374	185	167	48	199	65	21	30	21	71	135	86	Fungi	Mortierellomycota	Mortierellomycetes	Mortierellales	Mortierellaceae	Mortierella	Mortierella_amoeboidea
OTU1525	0	0	0	2	7	9	0	2	2	0	0	0	0	0	0	Fungi	Ascomycota	Eurotiomycetes	Eurotiales	Aspergillaceae	Aspergillus	Aspergillus_caesiellus
OTU1545	96	75	120	163	177	237	4	4	11	6	0	7	53	60	21	Fungi	Ascomycota	Leotiomycetes	Helotiales	Helotiaceae	Articulospora	Articulospora_sp
OTU1653	68	62	50	3	125	55	2	5	3	4	2	1	2	6	9	Fungi	Mortierellomycota	Mortierellomycetes	Mortierellales	unidentified_fungus	unidentified_fungus	unidentified_fungus
OTU1654	1405	1831	2058	531	618	568	91	67	171	83	50	119	119	107	130	Fungi	Basidiomycota	Tremellomycetes	Filobasidiales	Piskurozymaceae	Solicoccozyma	Solicoccozyma_terrea
OTU1776	1021	1968	1544	6076	11923	15297	3292	3486	5973	894	281	1749	2114	2284	3001	Fungi	Mortierellomycota	Mortierellomycetes	Mortierellales	Mortierellaceae	Mortierella	Mortierella_hyalina
OTU1777	18	16	20	8	13	113	0	1	1	0	4	0	1	7	0	Fungi	Ascomycota	Sordariomycetes	Hypocreales	Incertae_sedis	Sarocladium	Sarocladium_strictum
OTU1783	1	13	18	11	11	5	0	2	0	0	0	11	4	0	0	Fungi	Ascomycota	Sordariomycetes	Microascales	Microascaceae	Scedosporium	Scedosporium_aurantiacum
OTU1786	71	47	103	10	5	18	3	0	2	3	1	3	2	1	7	Fungi	Ascomycota	Sordariomycetes	Hypocreales	Bionectriaceae	Gliomastix	Gliomastix_murorum
OTU1804	476	437	638	478	706	559	63	80	82	38	9	41	49	55	32	Fungi	Basidiomycota	Tremellomycetes	Filobasidiales	Piskurozymaceae	Solicoccozyma	Solicoccozyma_terricola
OTU1805	105	242	177	71	271	97	11	4	21	2	9	2	43	43	16	Fungi	Ascomycota	Leotiomycetes	Thelebolales	Thelebolaceae	Thelebolus	Thelebolus_globosus
OTU1813	2	9	0	55	61	44	0	0	6	0	0	0	0	0	0	Fungi	Ascomycota	Sordariomycetes	Hypocreales	Cordycipitaceae	Beauveria	Beauveria_bassiana
OTU1816	8609	7160	5524	1565	1393	1270	633	483	601	232	124	202	1474	1434	1235	Fungi	Ascomycota	Leotiomycetes	Thelebolales	Pseudeurotiaceae	Pseudeurotium	Pseudeurotium_hygrophilum
OTU1829	310	75	246	4	14	11	3	5	4	2	1	4	2	1	3	Fungi	Ascomycota	Leotiomycetes	Helotiales	Helotiaceae	Hymenoscyphus	Hymenoscyphus_menthae
OTU1896	8	13	12	1	15	23	2	0	0	1	0	2	3	0	3	Fungi	Ascomycota	Eurotiomycetes	Eurotiales	Aspergillaceae	Penicillium	Penicillium_senticosum
OTU1899	3	5	7	42	25	33	0	0	1	5	2	0	6	1	0	Fungi	Ascomycota	Eurotiomycetes	Eurotiales	Aspergillaceae	Penicillium	Penicillium_brevicompactum
OTU1983	1	3	1	0	1	2	5	0	3	0	1	9	44	9	42	Fungi	Mortierellomycota	Mortierellomycetes	Mortierellales	Mortierellaceae	Mortierella	Mortierella_dichotoma
OTU2031	29	10	58	15	18	9	4	3	4	7	0	1	1	1	0	Fungi	Ascomycota	Sordariomycetes	Microascales	Microascaceae	Pseudallescheria	Pseudallescheria_angusta
OTU2145	7	1	9	21	21	50	3	0	0	0	0	0	0	0	0	Fungi	Ascomycota	Sordariomycetes	Hypocreales	Hypocreaceae	Hypomyces	Hypomyces_sp
OTU2149	6	4	6	15	1	1	0	0	0	0	0	0	2	0	0	Fungi	Ascomycota	Leotiomycetes	Helotiales	Helotiaceae	Hymenoscyphus	Hymenoscyphus_varicosporoides
OTU2326	156	125	154	1	3	5	3	0	6	1	0	1	5	2	0	Fungi	Chytridiomycota	Rhizophydiomycetes	Rhizophydiales	Incertae_sedis	Coralloidiomyces	Coralloidiomyces_digitatus
OTU2385	13	1	2	9	6	0	0	0	1	0	1	1	0	0	0	Fungi	Ascomycota	Sordariomycetes	unidentified_fungus	unidentified_fungus	unidentified_fungus	unidentified_fungus
OTU2418	148	78	68	4	12	8	2	1	4	3	2	1	8	2	2	Fungi	Chytridiomycota	Rhizophydiomycetes	Rhizophydiales	Halomycetaceae	Paranamyces	Paranamyces_uniporus
OTU2422	15	4	11	0	0	16	2	0	32	0	0	9	0	0	0	Fungi	Ascomycota	Leotiomycetes	Thelebolales	Pseudeurotiaceae	Pseudeurotium	Pseudeurotium_sp
OTU2431	2	0	3	10	24	3	0	0	1	1	0	0	2	1	1	Fungi	Ascomycota	Leotiomycetes	Helotiales	unidentified_fungus	unidentified_fungus	unidentified_fungus
OTU2515	343	193	432	59	92	72	15	8	12	9	0	2	42	27	15	Fungi	Ascomycota	Leotiomycetes	Helotiales	Incertae_sedis	Tetracladium	Tetracladium_sp
OTU2522	23	8	43	13	18	3	0	1	4	0	0	4	1	1	1	Fungi	Ascomycota	Leotiomycetes	Helotiales	unidentified_fungus	unidentified_fungus	unidentified_fungus
OTU2623	2	13	2	8	50	18	0	0	1	4	0	2	1	1	0	Fungi	Ascomycota	Dothideomycetes	Pleosporales	unidentified_fungus	unidentified_fungus	unidentified_fungus
OTU2627	0	5	0	0	28	0	0	0	2	0	0	0	0	0	0	Fungi	Ascomycota	Leotiomycetes	Helotiales	unidentified_fungus	unidentified_fungus	unidentified_fungus
OTU2628	8	4	0	1	18	0	0	0	0	0	0	0	0	0	0	Fungi	Ascomycota	Dothideomycetes	Capnodiales	Cladosporiaceae	Toxicocladosporium	Toxicocladosporium_irritans
OTU2631	10	13	13	47	40	13	4	0	2	0	0	1	13	9	2	Fungi	Ascomycota	Leotiomycetes	Helotiales	unidentified_fungus	unidentified_fungus	unidentified_fungus
OTU2682	24	22	59	5	4	1	1	0	4	1	0	0	43	27	18	Fungi	Ascomycota	Dothideomycetes	Pleosporales	Leptosphaeriaceae	Sphaerellopsis	Sphaerellopsis_filum
OTU2685	16	9	16	0	0	2	0	0	0	0	0	1	1	0	0	Fungi	Ascomycota	Leotiomycetes	Helotiales	unidentified_fungus	unidentified_fungus	unidentified_fungus
OTU2742	4	4	24	0	5	55	15	1	13	0	0	1	0	5	0	Fungi	Ascomycota	Sordariomycetes	Sordariales	Lasiosphaeriaceae	unidentified_fungus	unidentified_fungus
OTU2806	209	159	100	137	626	342	14	10	22	25	1	10	18	7	7	Fungi	Ascomycota	Dothideomycetes	Capnodiales	Mycosphaerellaceae	Mycosphaerella	Mycosphaerella_tassiana
OTU2839	99	50	67	238	74	68	28	35	15	11	4	6	28	28	23	Fungi	Mortierellomycota	Mortierellomycetes	Mortierellales	Mortierellaceae	Mortierella	Mortierella_minutissima
OTU2950	15	71	3	297	135	105	5	5	9	3	5	6	6	14	4	Fungi	Basidiomycota	Tremellomycetes	Cystofilobasidiales	Mrakiaceae	Tausonia	Tausonia_pullulans
OTU3004	11	2	7	0	5	11	0	0	0	0	1	0	0	1	1	Fungi	Ascomycota	Dothideomycetes	Capnodiales	Teratosphaeriaceae	Devriesia	Devriesia_sp
OTU3034	219	121	154	47	68	22	3	3	11	6	5	1	14	10	0	Fungi	Ascomycota	Sordariomycetes	Sordariales	Lasiosphaeriaceae	Apodus	Apodus_deciduus
OTU3193	7	6	12	4	6	6	0	4	3	0	0	2	3	4	0	Fungi	Ascomycota	Dothideomycetes	Incertae_sedis	Eremomycetaceae	Arthrographis	Arthrographis_kalrae
OTU3323	432	139	348	254	22	15	19	1	30	8	10	17	164	179	90	Fungi	Mortierellomycota	Mortierellomycetes	Mortierellales	Mortierellaceae	Mortierella	Mortierella_rishikesha
OTU3344	2708	4911	1979	1277	3306	3736	115	116	352	581	119	194	1412	1716	1607	Fungi	Mortierellomycota	Mortierellomycetes	Mortierellales	Mortierellaceae	Mortierella	Mortierella_gamsii
OTU3413	83	171	132	355	817	641	47	35	53	19	12	39	96	55	61	Fungi	Mortierellomycota	Mortierellomycetes	Mortierellales	Mortierellaceae	Mortierella	Mortierella_gamsii
OTU3435	2	12	2	30	27	7	0	0	3	1	0	0	0	1	0	Fungi	Mortierellomycota	Mortierellomycetes	Mortierellales	Mortierellaceae	Mortierella	Mortierella_sp
OTU3436	15	6	12	1	0	0	0	0	5	0	0	2	0	0	1	Fungi	Ascomycota	Sordariomycetes	Xylariales	Hyponectriaceae	Monographella	Monographella_nivalis
OTU38	4	7	9	1	10	4	0	0	1	0	0	0	0	0	0	Fungi	Glomeromycota	Archaeosporomycetes	Archaeosporales	Archaeosporaceae	unidentified_fungus	unidentified_fungus
OTU46	20	15	20	0	2	0	1	0	0	0	0	7	0	0	2	Fungi	Basidiomycota	Agaricomycetes	Agaricales	Amanitaceae	Amanita	Amanita_spissacea
OTU151	849	1172	850	27	43	45	14	19	41	11	21	24	26	17	21	Fungi	Basidiomycota	Agaricomycetes	Agaricales	Entolomataceae	unidentified_fungus	unidentified_fungus
OTU240	68	16	9	0	3	1	0	0	0	0	0	0	0	1	2	Fungi	Ascomycota	Orbiliomycetes	Orbiliales	Orbiliaceae	Orbilia	Orbilia_sp
OTU272	8	2	2	0	11	9	0	1	1	0	0	0	0	0	1	Fungi	Kickxellomycota	Kickxellomycetes	Kickxellales	Kickxellaceae	Ramicandelaber	Ramicandelaber_sp
OTU303	20	22	32	0	2	0	0	0	0	1	0	0	4	0	0	Fungi	Basidiomycota	Agaricomycetes	Polyporales	Meruliaceae	Phanerochaete	Phanerochaete_sp
OTU362	18	35	50	1	2	0	0	0	1	0	0	0	1	2	1	Fungi	Basidiomycota	Agaricomycetes	Agaricales	Bolbitiaceae	Pholiotina	Pholiotina_sulcata
OTU387	9	13	15	0	0	0	0	0	0	2	0	0	1	0	2	Fungi	Basidiomycota	Agaricomycetes	Agaricales	Pluteaceae	Pluteus	Pluteus_sp
OTU391	65	14	70	0	0	1	2	0	1	1	1	3	1	0	1	Fungi	Basidiomycota	Agaricomycetes	Agaricales	Bolbitiaceae	Conocybe	Conocybe_rickeniana
OTU392	5	5	2	2	2	0	0	1	0	0	0	0	0	0	0	Fungi	Mortierellomycota	Mortierellomycetes	Mortierellales	Mortierellaceae	Mortierella	Mortierella_sp
OTU434	51	70	26	320	264	278	2	6	6	1	0	2	7	10	2	Fungi	Zoopagomycota	Zoopagomycetes	Zoopagales	Piptocephalidaceae	Syncephalis	Syncephalis_sp
OTU453	114	93	138	10	29	11	3	0	4	7	4	4	2	7	1	Fungi	Ascomycota	Leotiomycetes	Helotiales	Incertae_sedis	Cadophora	Cadophora_luteo-olivacea
OTU472	35	10	3	0	2	0	0	0	0	1	0	0	0	0	0	Fungi	Basidiomycota	Agaricomycetes	Agaricales	unidentified_fungus	unidentified_fungus	unidentified_fungus
OTU495	2	36	42	20	1	4	2	0	1	0	1	0	2	0	0	Fungi	Basidiomycota	Agaricomycetes	Agaricales	Entolomataceae	Entoloma	Entoloma_graphitipes
OTU509	92	54	73	1	7	0	2	0	4	0	0	4	0	8	1	Fungi	Basidiomycota	Agaricomycetes	Agaricales	Psathyrellaceae	Psathyrella	Psathyrella_merdicola
OTU555	30	112	86	3	2	7	0	0	0	4	3	3	1	5	5	Fungi	Rozellomycota	unidentified_fungus	unidentified_fungus	unidentified_fungus	unidentified_fungus	unidentified_fungus
OTU616	32	15	23	2	0	0	0	1	0	0	0	0	0	2	2	Fungi	unidentified_fungus	unidentified_fungus	unidentified_fungus	unidentified_fungus	unidentified_fungus	unidentified_fungus
OTU622	12	5	8	0	0	0	1	0	0	0	0	0	0	0	0	Fungi	unidentified_fungus	unidentified_fungus	unidentified_fungus	unidentified_fungus	unidentified_fungus	unidentified_fungus
OTU629	4	4	14	1	0	0	0	0	0	0	0	0	0	0	0	Fungi	Ascomycota	Eurotiomycetes	Eurotiales	Aspergillaceae	Aspergillus	Aspergillus_ruber
OTU641	1	4	0	0	0	0	0	0	2	26	0	12	0	0	0	Fungi	Rozellomycota	unidentified_fungus	unidentified_fungus	unidentified_fungus	unidentified_fungus	unidentified_fungus
OTU679	0	0	0	0	4	5	0	0	1	39	0	0	0	1	0	Fungi	Mucoromycota	Mucoromycetes	Mucorales	Mucoraceae	Mucor	Mucor_aligarensis
OTU697	214	70	38	354	807	3	2	2	19	4	4	8	43	6	2	Fungi	Chytridiomycota	Rhizophydiomycetes	Rhizophydiales	Incertae_sedis	Operculomyces	Operculomyces_laminatus
OTU701	536	1252	523	351	704	796	30590	22785	35932	10234	1983	1486	3791	4154	2152	Fungi	Ascomycota	Pezizomycetes	Pezizales	Pyronemataceae	unidentified_fungus	unidentified_fungus
OTU703	89	36	27	11	4	4	1	0	0	0	2	0	9	15	3	Fungi	unidentified_fungus	unidentified_fungus	unidentified_fungus	unidentified_fungus	unidentified_fungus	unidentified_fungus
OTU735	3	22	10	0	10	6	0	0	4	39	5	15	48	60	24	Fungi	Ascomycota	Eurotiomycetes	Onygenales	Onygenaceae	Aphanoascus	Aphanoascus_keratinophilus
OTU754	28	5	22	20	13	9	0	2	1	0	0	1	0	0	2	Fungi	Chytridiomycota	unidentified_fungus	unidentified_fungus	unidentified_fungus	unidentified_fungus	unidentified_fungus
OTU756	0	3	0	10	17	7	0	0	0	0	0	0	0	0	0	Fungi	Rozellomycota	unidentified_fungus	unidentified_fungus	unidentified_fungus	unidentified_fungus	unidentified_fungus
OTU781	2	6	2	0	0	22	0	0	0	0	0	1	0	0	0	Fungi	Ascomycota	Eurotiomycetes	Onygenales	Onygenaceae	Amauroascus	Amauroascus_albicans
OTU791	20	38	158	2	6	2	5	0	4	0	2	0	2	7	2	Fungi	Ascomycota	Pezizomycetes	Pezizales	Ascobolaceae	unidentified_fungus	unidentified_fungus
OTU805	8	53	1168	9	14	20	35	465	133	6	7	5	11	8	9	Fungi	Ascomycota	Pezizomycetes	Pezizales	Pyronemataceae	Pseudaleuria	Pseudaleuria_sp
OTU813	2	6	9	0	0	0	0	0	0	0	0	0	0	0	0	Fungi	Ascomycota	Leotiomycetes	Erysiphales	Erysiphaceae	Erysiphe	Erysiphe_flexuosa
OTU831	23	14	1	7	1	125	1	1	4	1	2	0	0	1	1	Fungi	Basidiomycota	Agaricomycetes	Thelephorales	Thelephoraceae	unidentified_fungus	unidentified_fungus
OTU839	0	1	0	0	0	0	0	0	3	0	0	0	41	15	1	Fungi	Ascomycota	Eurotiomycetes	Onygenales	Incertae_sedis	Chrysosporium	Chrysosporium_carmichaelii
OTU846	4	9	14	0	9	1	0	0	2	0	0	0	0	0	0	Fungi	Ascomycota	Saccharomycetes	Saccharomycetales	unidentified_fungus	unidentified_fungus	unidentified_fungus
OTU866	243	186	364	151	21	148	9	11	13	6	12	4	11	7	4	Fungi	Ascomycota	Sordariomycetes	Coniochaetales	Coniochaetaceae	Lecythophora	Lecythophora_sp
OTU870	280	611	350	731	437	142	10905	11826	4407	77	68	278	125	364	163	Fungi	Ascomycota	Pezizomycetes	Pezizales	Pyronemataceae	unidentified_fungus	unidentified_fungus
OTU874	4	8	6	1	2	3	0	0	0	1	0	0	2	3	0	Fungi	Basidiomycota	Agaricomycetes	Trechisporales	Hydnodontaceae	Trechispora	Trechispora_laevis
OTU897	513	621	150	7	24	10	9	8	16	3	13	9	9	6	15	Fungi	Basidiomycota	Agaricomycetes	Sebacinales	Sebacinaceae	Sebacina	Sebacina_sp
OTU905	357	853	325	300	346	262	283	219	384	15533	46397	34026	411	324	460	Fungi	Mortierellomycota	Mortierellomycetes	Mortierellales	Mortierellaceae	Mortierella	Mortierella_hypsicladia
OTU907	15	4	3	7	5	5	1	0	3	5	3	2	145	90	17	Fungi	Ascomycota	Eurotiomycetes	Onygenales	Incertae_sedis	Chrysosporium	Chrysosporium_queenslandicum
OTU909	537	244	2874	143	220	19	95	52	52	27	10	19	15	29	24	Fungi	Ascomycota	Pezizomycetes	Pezizales	Pyronemataceae	Scutellinia	Scutellinia_scutellata
OTU950	3	0	18	0	0	2	0	0	0	0	0	0	0	0	0	Fungi	Ascomycota	Sordariomycetes	unidentified_fungus	unidentified_fungus	unidentified_fungus	unidentified_fungus
OTU965	45	35	34	2	10	0	0	0	1	0	2	0	6	7	1	Fungi	Ascomycota	Dothideomycetes	Pleosporales	Massarinaceae	Stagonospora	Stagonospora_pseudovitensis
OTU968	293	194	242	4	18	6	8	5	7	7	1	9	2	14	5	Fungi	Basidiomycota	Agaricomycetes	Trechisporales	Hydnodontaceae	Trechispora	Trechispora_sp
OTU997	8	8	9	0	0	0	0	0	1	12	1	9	6	3	1	Fungi	Ascomycota	Sordariomycetes	Hypocreales	Hypocreaceae	Trichoderma	Trichoderma_piluliferum
OTU1006	8	0	9	0	0	1	0	0	0	0	0	0	0	0	0	Fungi	Ascomycota	Leotiomycetes	Helotiales	unidentified_fungus	unidentified_fungus	unidentified_fungus
OTU1021	42	28	15	5	153	2	2	26	22	233	31	5	23	7	2	Fungi	Ascomycota	Pezizomycetes	Pezizales	Pyronemataceae	Pseudombrophila	Pseudombrophila_hepatica
OTU1058	23	69	55	63	61	39	1	1	1	0	0	1	12	10	0	Fungi	unidentified_fungus	unidentified_fungus	unidentified_fungus	unidentified_fungus	unidentified_fungus	unidentified_fungus
OTU1083	56	43	58	8	0	1	0	0	4	0	2	0	2	0	3	Fungi	Chytridiomycota	unidentified_fungus	unidentified_fungus	unidentified_fungus	unidentified_fungus	unidentified_fungus
OTU1086	2	22	14	10	4	13	0	0	1	0	0	0	0	3	5	Fungi	unidentified_fungus	unidentified_fungus	unidentified_fungus	unidentified_fungus	unidentified_fungus	unidentified_fungus
OTU1096	122	68	42	16	215	7	3	1	9	8	5	2	3	1	2	Fungi	Ascomycota	Sordariomycetes	Hypocreales	Hypocreaceae	Trichoderma	Trichoderma_pubescens
OTU1113	29	60	55	31	67	61	26	19	10	1	1	2	4	4	1	Fungi	Ascomycota	Laboulbeniomycetes	Pyxidiophorales	unidentified_fungus	unidentified_fungus	unidentified_fungus
OTU1130	291	303	72	3	11	15	9	7	6	2	3	2	4	11	4	Fungi	Basidiomycota	Agaricomycetes	Sebacinales	Serendipitaceae	unidentified_fungus	unidentified_fungus
OTU1174	36	11	58	3	1	0	1	1	2	1	0	4	5	0	1	Fungi	Ascomycota	Pezizomycetes	Pezizales	Helvellaceae	Helvella	Helvella_pseudoreflexa
OTU1227	0	4	2	9	26	26	2	2	0	1	1	0	2	2	0	Fungi	Rozellomycota	unidentified_fungus	unidentified_fungus	unidentified_fungus	unidentified_fungus	unidentified_fungus
OTU1232	28	17	30	41	124	50	0	0	6	0	0	4	3	3	6	Fungi	Ascomycota	Sordariomycetes	Hypocreales	Clavicipitaceae	Paecilomyces	Paecilomyces_sp
OTU1239	4	5	12	0	0	0	0	0	0	0	0	0	0	0	0	Fungi	Ascomycota	Eurotiomycetes	Chaetothyriales	Herpotrichiellaceae	Minimelanolocus	Minimelanolocus_asiaticus
OTU1253	22	35	28	31	84	38	2	1	6	9	1	14	6	4	7	Fungi	Ascomycota	Dothideomycetes	Pleosporales	Phaeosphaeriaceae	Neosetophoma	Neosetophoma_samararum
OTU1260	68	53	42	69	66	38	1	1	5	5	1	4	1	3	4	Fungi	Rozellomycota	unidentified_fungus	unidentified_fungus	unidentified_fungus	unidentified_fungus	unidentified_fungus
OTU1262	33	56	74	66	89	43	0	0	13	43	16	33	12	15	12	Fungi	Ascomycota	Sordariomycetes	Xylariales	Apiosporaceae	Arthrinium	Arthrinium_sacchari
OTU1268	14	14	18	1	1	0	0	0	2	0	1	4	5	0	0	Fungi	Basidiomycota	Agaricomycetes	Tremellodendropsidales	unidentified_fungus	unidentified_fungus	unidentified_fungus
OTU1270	0	7	0	0	31	0	0	1	0	0	0	0	0	0	0	Fungi	Ascomycota	Dothideomycetes	Pleosporales	Phaeosphaeriaceae	Septoriella	Septoriella_hirta
OTU1291	30	43	50	35	93	81	4	7	5	2	0	5	4	2	0	Fungi	Ascomycota	Eurotiomycetes	Chaetothyriales	Herpotrichiellaceae	Exophiala	Exophiala_equina
OTU1341	75	14	22	2	2	0	0	1	1	0	0	1	0	0	0	Fungi	Ascomycota	Lecanoromycetes	Trapeliales	Trapeliaceae	Xylographa	Xylographa_erratica
OTU1367	9	2	16	0	0	0	0	0	0	0	1	0	0	2	0	Fungi	Ascomycota	Dothideomycetes	Pleosporales	Lentitheciaceae	Darksidea	Darksidea_delta
OTU1407	253	72	446	257	315	117	277	38	70	15	4	9	55	38	30	Fungi	Mortierellomycota	Mortierellomycetes	Mortierellales	Mortierellaceae	Mortierella	Mortierella_alpina
OTU1431	9	2	16	0	1	0	0	0	0	0	0	0	0	0	0	Fungi	Chytridiomycota	unidentified_fungus	unidentified_fungus	unidentified_fungus	unidentified_fungus	unidentified_fungus
OTU1432	6	2	5	11	0	13	0	0	3	0	1	0	0	0	0	Fungi	Ascomycota	Eurotiomycetes	Eurotiales	Trichocomaceae	Sagenomella	Sagenomella_striatispora
OTU1444	38	24	21	2	0	0	0	0	1	0	0	1	5	9	2	Fungi	Ascomycota	Dothideomycetes	Pleosporales	unidentified_fungus	unidentified_fungus	unidentified_fungus
OTU1448	468	286	298	5	7	8	11	2	18	9	2	10	15	8	3	Fungi	Ascomycota	Pezizomycetes	Pezizales	unidentified_fungus	unidentified_fungus	unidentified_fungus
OTU1453	53	88	107	2	4	7	14	9	0	2	2	4	3	2	2	Fungi	Mortierellomycota	Mortierellomycetes	Mortierellales	Mortierellaceae	Mortierella	Mortierella_sp
OTU1475	13	4	11	3	0	4	0	0	1	0	0	0	0	0	0	Fungi	Ascomycota	Sordariomycetes	Microascales	Microascaceae	Cephalotrichum	Cephalotrichum_stemonitis
OTU1486	3	8	10	15	38	33	0	0	0	1	0	1	0	0	0	Fungi	Rozellomycota	unidentified_fungus	unidentified_fungus	unidentified_fungus	unidentified_fungus	unidentified_fungus
OTU1494	157	470	107	144	301	728	76	95	183	10939	3237	6847	98	277	78	Fungi	Mortierellomycota	Mortierellomycetes	Mortierellales	Mortierellaceae	Mortierella	Mortierella_indohii
OTU1507	179	66	153	15	44	15	3	0	5	0	0	2	0	0	4	Fungi	Ascomycota	Sordariomycetes	Sordariales	Lasiosphaeriaceae	unidentified_fungus	unidentified_fungus
OTU1521	10	10	9	6	29	3	0	0	0	1	0	1	1	7	0	Fungi	Rozellomycota	unidentified_fungus	unidentified_fungus	unidentified_fungus	unidentified_fungus	unidentified_fungus
OTU1557	3	17	4	4	8	6	3	0	10	0	2	1	153	136	50	Fungi	Ascomycota	unidentified_fungus	unidentified_fungus	unidentified_fungus	unidentified_fungus	unidentified_fungus
OTU1585	5	9	29	4	5	6	5	1	3	1	0	11	12	37	17	Fungi	Monoblepharomycota	Monoblepharidomycetes	Monoblepharidales	unidentified_fungus	unidentified_fungus	unidentified_fungus
OTU1594	28	6	21	0	0	2	0	0	0	0	0	0	0	0	0	Fungi	Basidiomycota	Agaricomycetes	Agaricales	Tricholomataceae	Arrhenia	Arrhenia_retiruga
OTU1598	0	2	0	21	2	4	0	0	1	7	0	0	0	2	0	Fungi	Basidiomycota	Agaricomycetes	Polyporales	Fomitopsidaceae	unidentified_fungus	unidentified_fungus
OTU1628	7	16	9	32	94	63	21	30	29	14	0	1	9	5	11	Fungi	Mortierellomycota	Mortierellomycetes	Mortierellales	Mortierellaceae	Mortierella	Mortierella_hyalina
OTU1649	570	49	145	5	11	5	6	5	11	3	4	2	6	5	0	Fungi	Ascomycota	Sordariomycetes	Sordariales	Lasiosphaeriaceae	Lasiosphaeris	Lasiosphaeris_hispida
OTU1682	32	60	32	39	30	11	0	5	4	0	0	5	4	6	2	Fungi	Mortierellomycota	Mortierellomycetes	Mortierellales	Mortierellaceae	Mortierella	Mortierella_globulifera
OTU1692	1	6	0	70	21	67	0	0	3	0	0	0	1	1	0	Fungi	Ascomycota	Eurotiomycetes	Chaetothyriales	Herpotrichiellaceae	Cladophialophora	Cladophialophora_sp
OTU1725	188	99	182	6	17	8	4	0	5	1	1	4	10	9	1	Fungi	Ascomycota	Dothideomycetes	Pleosporales	Phaeosphaeriaceae	unidentified_fungus	unidentified_fungus
OTU1733	4	15	68	13	57	3	2	1	1	1	0	1	2	6	0	Fungi	Basidiomycota	Atractiellomycetes	Atractiellales	Hoehnelomycetaceae	Atractiella	Atractiella_sp
OTU1740	1	4	0	2	1	0	6	15	7	37	7	49	0	0	0	Fungi	Basidiomycota	Agaricomycetes	Hymenochaetales	Schizoporaceae	Alutaceodontia	Alutaceodontia_alutacea
OTU1743	0	2	1	1	18	13	0	0	0	0	0	0	0	0	0	Fungi	Chytridiomycota	Lobulomycetes	Lobulomycetales	unidentified_fungus	unidentified_fungus	unidentified_fungus
OTU1779	448	924	487	376	485	420	344	285	490	13966	3864	7374	36901	36050	40099	Fungi	Mortierellomycota	Mortierellomycetes	Mortierellales	Mortierellaceae	Mortierella	Mortierella_fimbricystis
OTU1797	6	23	3	35	25	163	2	1	8	15	0	2	0	1	4	Fungi	Ascomycota	Sordariomycetes	Coniochaetales	Coniochaetaceae	unidentified_fungus	unidentified_fungus
OTU1822	17	0	3	21	0	0	0	0	0	0	0	0	1	0	0	Fungi	Ascomycota	Eurotiomycetes	Verrucariales	Verrucariaceae	Verrucaria	Verrucaria_humida
OTU1843	20	23	7	85	93	233	2	2	7	1	1	2	0	1	0	Fungi	Ascomycota	Sordariomycetes	Myrmecridiales	Myrmecridiaceae	Myrmecridium	Myrmecridium_phragmitis
OTU1848	4	17	37	6	0	0	1	0	0	0	0	1	4	1	0	Fungi	Ascomycota	Sordariomycetes	Sordariales	Chaetomiaceae	Chaetomium	Chaetomium_grande
OTU1867	12	5	26	5	11	1	0	0	0	0	0	0	2	0	0	Fungi	Ascomycota	Leotiomycetes	Helotiales	Hyaloscyphaceae	unidentified_fungus	unidentified_fungus
OTU1868	227	152	225	32	65	89	3	8	9	5	7	3	1	3	7	Fungi	Ascomycota	Saccharomycetes	Saccharomycetales	unidentified_fungus	unidentified_fungus	unidentified_fungus
OTU1878	19	29	48	4	1	2	0	0	0	0	0	0	3	1	3	Fungi	Ascomycota	unidentified_fungus	unidentified_fungus	unidentified_fungus	unidentified_fungus	unidentified_fungus
OTU1897	3	40	3	0	0	0	0	1	0	0	0	0	0	0	0	Fungi	Ascomycota	Sordariomycetes	Pleurotheciales	Pleurotheciaceae	Pleurotheciella	Pleurotheciella_sp
OTU1898	23	3	11	0	1	0	1	0	1	0	0	0	2	0	0	Fungi	Basidiomycota	Agaricomycetes	Sebacinales	Serendipitaceae	Serendipita	Serendipita_sp
OTU1925	31	42	61	3	3	2	1	2	2	5	0	0	23	4	5	Fungi	Ascomycota	Sordariomycetes	Sordariales	Lasiosphaeriaceae	unidentified_fungus	unidentified_fungus
OTU1938	16	2	36	5	1	1	1	5	6	0	2	3	14	0	0	Fungi	Ascomycota	Pezizomycetes	Pezizales	Ascodesmidaceae	Cephaliophora	Cephaliophora_sp
OTU1940	0	1	0	10	2	8	0	0	0	0	1	2	1	0	0	Fungi	Ascomycota	Sordariomycetes	Hypocreales	Clavicipitaceae	Metapochonia	Metapochonia_bulbillosa
OTU1987	24	25	23	3	1	5	0	0	0	2	0	0	3	2	3	Fungi	Zoopagomycota	unidentified_fungus	unidentified_fungus	unidentified_fungus	unidentified_fungus	unidentified_fungus
OTU1988	1	12	4	0	0	5	0	0	0	0	0	0	0	0	0	Fungi	unidentified_fungus	unidentified_fungus	unidentified_fungus	unidentified_fungus	unidentified_fungus	unidentified_fungus
OTU2023	9	25	54	8	33	3	0	1	5	1	0	2	8	0	1	Fungi	Basidiomycota	unidentified_fungus	unidentified_fungus	unidentified_fungus	unidentified_fungus	unidentified_fungus
OTU2065	5	11	2	42	8	76	1	0	0	0	0	4	0	1	1	Fungi	Ascomycota	Sordariomycetes	Sordariales	Lasiosphaeriaceae	Schizothecium	Schizothecium_glutinans
OTU2066	58	18	40	4	48	1	1	0	2	2	0	0	0	3	1	Fungi	unidentified_fungus	unidentified_fungus	unidentified_fungus	unidentified_fungus	unidentified_fungus	unidentified_fungus
OTU2067	17	13	6	7	18	16	0	3	0	0	0	2	2	1	6	Fungi	Ascomycota	Sordariomycetes	Sordariales	Lasiosphaeriaceae	unidentified_fungus	unidentified_fungus
OTU2107	2	3	0	3	17	1	2	0	0	0	0	0	0	0	5	Fungi	Ascomycota	Sordariomycetes	Coniochaetales	Coniochaetaceae	Coniochaeta	Coniochaeta_polymorpha
OTU2113	24	2	5	0	0	0	0	0	0	0	0	0	1	1	0	Fungi	Basidiomycota	Microbotryomycetes	Incertae_sedis	Chrysozymaceae	Rhodotorula	Rhodotorula_sp
OTU2146	11	26	3	0	0	2	0	0	0	0	0	2	1	0	1	Fungi	Ascomycota	Sordariomycetes	Hypocreales	unidentified_fungus	unidentified_fungus	unidentified_fungus
OTU2147	6	6	1	1	0	0	6	13	8	12	2	10	5	0	5	Fungi	Basidiomycota	Agaricomycetes	Boletales	Rhizopogonaceae	Rhizopogon	Rhizopogon_parksii
OTU2148	0	19	3	17	1	0	0	0	0	0	0	0	1	0	0	Fungi	Ascomycota	Sordariomycetes	Hypocreales	Bionectriaceae	Verticillium	Verticillium_biguttatum
OTU2164	14	13	6	2	25	3	0	0	2	1	1	0	0	4	1	Fungi	Ascomycota	Sordariomycetes	Hypocreales	Stachybotryaceae	Alfaria	Alfaria_ossiformis
OTU2191	4	5	14	13	2	1	0	0	0	0	0	0	0	0	1	Fungi	Ascomycota	Leotiomycetes	Helotiales	Helotiaceae	Tetracladium	Tetracladium_sp
OTU2192	1	21	7	54	7	58	1	1	3	1	0	5	0	1	0	Fungi	unidentified_fungus	unidentified_fungus	unidentified_fungus	unidentified_fungus	unidentified_fungus	unidentified_fungus
OTU2193	2	35	21	21	0	0	0	0	0	0	0	0	0	5	3	Fungi	Ascomycota	Sordariomycetes	Sordariales	Lasiosphaeriaceae	unidentified_fungus	unidentified_fungus
OTU2235	33	21	32	4	2	1	0	0	3	0	0	0	0	1	7	Fungi	Ascomycota	Sordariomycetes	Hypocreales	Incertae_sedis	Acremonium	Acremonium_persicinum
OTU2238	23	7	20	9	5	6	0	0	0	0	0	0	0	4	0	Fungi	Ascomycota	Sordariomycetes	Sordariales	Lasiosphaeriaceae	unidentified_fungus	unidentified_fungus
OTU2270	35	25	2	0	3	1	0	0	2	0	0	0	0	7	1	Fungi	Ascomycota	Dothideomycetes	Pleosporales	Arthopyreniaceae	unidentified_fungus	unidentified_fungus
OTU2274	2	4	11	1	0	0	0	0	0	0	0	0	0	0	3	Fungi	Ascomycota	Dothideomycetes	Pleosporales	Pleosporaceae	Alternaria	Alternaria_eichhorniae
OTU2276	0	0	2	11	8	13	0	0	0	0	0	0	0	0	2	Fungi	Ascomycota	Sordariomycetes	Sordariales	Cephalothecaceae	Phialemonium	Phialemonium_atrogriseum
OTU2283	6	17	5	8	2	1	1	0	0	0	1	0	0	0	1	Fungi	unidentified_fungus	unidentified_fungus	unidentified_fungus	unidentified_fungus	unidentified_fungus	unidentified_fungus
OTU2291	27	2	0	5	1	0	2	0	0	0	0	0	0	0	0	Fungi	Basidiomycota	Tremellomycetes	Filobasidiales	Piskurozymaceae	Solicoccozyma	Solicoccozyma_aeria
OTU2322	22	90	102	5	12	1	5	0	5	0	0	0	0	0	0	Fungi	unidentified_fungus	unidentified_fungus	unidentified_fungus	unidentified_fungus	unidentified_fungus	unidentified_fungus
OTU2369	6	6	6	0	19	0	0	0	1	0	0	0	0	1	0	Fungi	Ascomycota	Dothideomycetes	Pleosporales	Periconiaceae	Periconia	Periconia_sp
OTU2371	5	7	6	13	22	2	0	0	0	0	0	2	4	0	3	Fungi	Ascomycota	Sordariomycetes	Sordariales	Lasiosphaeriaceae	Schizothecium	Schizothecium_carpinicola
OTU2383	32	238	182	32	7	5	0	3	5	1	0	0	18	2	0	Fungi	Ascomycota	Sordariomycetes	Hypocreales	Incertae_sedis	Emericellopsis	Emericellopsis_humicola
OTU2419	40	57	66	33	10	12	0	1	0	0	0	0	2	7	1	Fungi	Ascomycota	Sordariomycetes	Hypocreales	Ophiocordycipitaceae	Tolypocladium	Tolypocladium_inflatum
OTU2420	28	28	28	0	0	0	0	0	2	5	0	0	10	12	3	Fungi	Ascomycota	Sordariomycetes	Hypocreales	Incertae_sedis	Acremonium	Acremonium_alternatum
OTU2423	25	9	16	0	0	0	0	0	0	0	0	0	0	1	0	Fungi	Ascomycota	Leotiomycetes	Helotiales	unidentified_fungus	unidentified_fungus	unidentified_fungus
OTU2426	6	6	3	5	5	5	15	6	13	0	0	2	2	0	0	Fungi	Ascomycota	Leotiomycetes	unidentified_fungus	unidentified_fungus	unidentified_fungus	unidentified_fungus
OTU2427	0	1	0	26	16	0	0	0	0	0	0	0	0	0	1	Fungi	Ascomycota	Sordariomycetes	Sordariales	Chaetomiaceae	Chaetomium	Chaetomium_acropullum
OTU2496	6	46	11	0	16	24	0	0	1	0	0	0	1	1	0	Fungi	Ascomycota	Sordariomycetes	Sordariales	Lasiosphaeriaceae	Cercophora	Cercophora_sp
OTU2498	23	0	21	1	3	1	0	0	0	0	0	0	0	0	0	Fungi	Ascomycota	Sordariomycetes	Sordariales	Chaetomiaceae	Chaetomium	Chaetomium_sp
OTU2500	9	19	0	0	18	2	0	3	0	0	0	0	0	3	0	Fungi	Ascomycota	Leotiomycetes	Helotiales	Dermateaceae	Scleropezicula	Scleropezicula_sp
OTU2502	27	16	1	0	0	0	0	0	1	0	0	0	0	1	0	Fungi	Ascomycota	Leotiomycetes	Helotiales	unidentified_fungus	unidentified_fungus	unidentified_fungus
OTU2508	6	0	4	6	0	5	0	0	0	0	0	0	5	10	3	Fungi	Ascomycota	Leotiomycetes	Thelebolales	Thelebolaceae	Antarctomyces	Antarctomyces_sp
OTU2529	776	208	660	121	170	133	5	14	19	16	11	16	46	29	17	Fungi	Ascomycota	Leotiomycetes	Helotiales	Incertae_sedis	Tetracladium	Tetracladium_sp
OTU2574	1	7	0	38	0	1	0	0	0	10	4	2	7	0	1	Fungi	Ascomycota	Dothideomycetes	Pleosporales	Periconiaceae	Periconia	Periconia_sp
OTU2575	31	15	7	7	51	6	1	4	14	1	3	0	109	17	10	Fungi	Ascomycota	Sordariomycetes	Sordariales	Lasiosphaeriaceae	unidentified_fungus	unidentified_fungus
OTU2621	4	4	5	17	43	42	4	0	3	0	0	0	12	12	7	Fungi	Ascomycota	unidentified_fungus	unidentified_fungus	unidentified_fungus	unidentified_fungus	unidentified_fungus
OTU2624	35	36	19	27	33	21	0	0	1	0	1	0	0	4	1	Fungi	Chytridiomycota	unidentified_fungus	unidentified_fungus	unidentified_fungus	unidentified_fungus	unidentified_fungus
OTU2629	1	5	16	1	0	5	0	1	5	1	0	0	2	0	0	Fungi	Ascomycota	Dothideomycetes	Pleosporales	Phaeosphaeriaceae	Phaeosphaeria	Phaeosphaeria_sp
OTU2666	10	30	5	0	3	0	2	2	2	0	0	0	0	0	0	Fungi	Ascomycota	Leotiomycetes	Helotiales	Hyaloscyphaceae	Cistella	Cistella_sp
OTU2683	19	15	5	63	171	20	0	3	5	3	0	2	0	0	0	Fungi	Ascomycota	Sordariomycetes	Microascales	Microascaceae	Gamsia	Gamsia_simplex
OTU2704	24	21	53	0	1	1	2	0	1	0	0	0	1	0	0	Fungi	Ascomycota	Sordariomycetes	Hypocreales	unidentified_fungus	unidentified_fungus	unidentified_fungus
OTU2739	152	219	149	32	129	90	1	4	8	21	9	4	5	4	0	Fungi	Ascomycota	Sordariomycetes	Hypocreales	Bionectriaceae	Clonostachys	Clonostachys_rosea
OTU2741	10	50	5	105	307	55	4	0	11	4	1	4	0	0	5	Fungi	Ascomycota	Sordariomycetes	Chaetosphaeriales	Chaetosphaeriaceae	Dinemasporium	Dinemasporium_morbidum
OTU2743	1	12	2	16	30	9	1	0	2	1	0	0	0	0	0	Fungi	Ascomycota	Sordariomycetes	Hypocreales	Bionectriaceae	Clonostachys	Clonostachys_intermedia
OTU2744	16	15	7	0	0	1	0	0	0	0	0	0	5	6	1	Fungi	Ascomycota	Leotiomycetes	Helotiales	Helotiaceae	Hymenoscyphus	Hymenoscyphus_caudatus
OTU2745	1	8	27	7	8	2	0	0	0	0	0	0	0	0	0	Fungi	Ascomycota	Saccharomycetes	Saccharomycetales	Lipomycetaceae	Lipomyces	Lipomyces_sp
OTU2750	1	1	12	7	1	13	2	0	0	0	0	0	0	0	0	Fungi	Ascomycota	Sordariomycetes	Sordariales	Lasiosphaeriaceae	Podospora	Podospora_sp
OTU2754	12	0	4	0	0	6	0	2	0	6	0	0	6	0	1	Fungi	Ascomycota	Sordariomycetes	Microascales	Microascaceae	Scopulariopsis	Scopulariopsis_acremonium
OTU2803	7	22	1	128	155	179	2	5	15	3	4	1	2	0	2	Fungi	Mortierellomycota	Mortierellomycetes	Mortierellales	Mortierellaceae	Mortierella	Mortierella_parvispora
OTU2807	113	58	62	82	33	66	1	6	5	0	0	3	2	3	0	Fungi	Ascomycota	Leotiomycetes	Helotiales	Hyaloscyphaceae	Cistella	Cistella_sp
OTU2808	34	29	30	245	48	54	21	18	6	6	1	1	17	21	16	Fungi	Mortierellomycota	Mortierellomycetes	Mortierellales	Mortierellaceae	Mortierella	Mortierella_humilis
OTU2809	30	33	36	1	1	0	0	0	0	0	0	1	2	0	1	Fungi	Ascomycota	Dothideomycetes	Pleosporales	Massarinaceae	Stagonospora	Stagonospora_trichophoricola
OTU2810	0	1	1	65	4	27	0	0	0	0	2	0	2	0	0	Fungi	Ascomycota	Sordariomycetes	Hypocreales	Incertae_sedis	Acremonium	Acremonium_vitellinum
OTU2812	3	1	5	17	0	4	0	0	0	0	0	0	5	0	0	Fungi	Ascomycota	Sordariomycetes	Hypocreales	Nectriaceae	Paracremonium	Paracremonium_sp
OTU2840	9	24	10	53	204	22	0	0	1	0	1	0	1	0	0	Fungi	Ascomycota	Sordariomycetes	Phomatosporales	Phomatosporaceae	Phomatospora	Phomatospora_dinemasporium
OTU2843	123	266	77	6	8	1	1	0	6	2	1	5	10	0	1	Fungi	Basidiomycota	Agaricomycetes	unidentified_fungus	unidentified_fungus	unidentified_fungus	unidentified_fungus
OTU2885	21	38	8	0	3	0	0	0	1	0	3	0	2	0	0	Fungi	Ascomycota	Eurotiomycetes	Chaetothyriales	Herpotrichiellaceae	Heteroconium	Heteroconium_sp
OTU2886	12	17	32	0	0	3	0	1	1	0	0	8	4	0	0	Fungi	Ascomycota	Sordariomycetes	Chaetosphaeriales	Chaetosphaeriaceae	Chloridium	Chloridium_sp
OTU2901	2502	1352	1162	90	125	116	39	14	56	33	43	36	49	24	33	Fungi	unidentified_fungus	unidentified_fungus	unidentified_fungus	unidentified_fungus	unidentified_fungus	unidentified_fungus
OTU2914	1508	1038	2635	810	1297	3213	53	37	105	109	46	211	192	226	99	Fungi	Ascomycota	Sordariomycetes	Hypocreales	Nectriaceae	unidentified_fungus	unidentified_fungus
OTU2945	8	28	6	0	0	0	0	0	0	0	0	0	0	0	0	Fungi	Ascomycota	Sordariomycetes	Glomerellales	Reticulascaceae	unidentified_fungus	unidentified_fungus
OTU2946	24	22	34	1	0	24	0	1	1	0	0	1	0	4	0	Fungi	Ascomycota	Sordariomycetes	Sordariales	unidentified_fungus	unidentified_fungus	unidentified_fungus
OTU2947	59	4	15	0	1	2	1	1	1	1	1	1	0	0	0	Fungi	Mortierellomycota	Mortierellomycetes	Mortierellales	Mortierellaceae	Mortierella	Mortierella_sp
OTU2956	997	1110	1197	36	30	29	24	10	24	23	15	21	35	36	37	Fungi	Basidiomycota	Agaricomycetes	Agaricales	unidentified_fungus	unidentified_fungus	unidentified_fungus
OTU2992	2	21	4	0	2	91	0	0	0	8	0	0	10	1	0	Fungi	Ascomycota	Sordariomycetes	Hypocreales	Nectriaceae	Fusarium	Fusarium_solani
OTU3055	12	34	21	147	216	91	0	2	13	0	0	10	0	1	0	Fungi	Ascomycota	Dothideomycetes	Pleosporales	Periconiaceae	Periconia	Periconia_sp
OTU3056	27	42	33	2	0	2	2	0	0	1	2	1	1	3	0	Fungi	Ascomycota	Leotiomycetes	Helotiales	unidentified_fungus	unidentified_fungus	unidentified_fungus
OTU3057	23	20	6	21	48	17	0	1	2	2	0	4	0	2	2	Fungi	Ascomycota	Dothideomycetes	Capnodiales	Teratosphaeriaceae	Devriesia	Devriesia_sp
OTU3058	4	1	1	14	10	0	0	3	0	6	0	0	0	0	5	Fungi	Mortierellomycota	Mortierellomycetes	Mortierellales	Mortierellaceae	Mortierella	Mortierella_sp
OTU3067	316	484	812	20	23	26	8	9	15	13	10	10	26	16	15	Fungi	Basidiomycota	Agaricomycetes	unidentified_fungus	unidentified_fungus	unidentified_fungus	unidentified_fungus
OTU3121	31	12	28	5	0	14	0	4	0	2	0	0	0	7	2	Fungi	Ascomycota	Sordariomycetes	Microascales	Microascaceae	unidentified_fungus	unidentified_fungus
OTU3123	8	13	31	0	3	0	0	0	0	0	1	1	0	0	2	Fungi	Ascomycota	Sordariomycetes	Hypocreales	unidentified_fungus	unidentified_fungus	unidentified_fungus
OTU3124	0	6	0	2	38	1	0	0	0	0	0	0	0	0	0	Fungi	Ascomycota	unidentified_fungus	unidentified_fungus	unidentified_fungus	unidentified_fungus	Cadophora_malorum
OTU3125	3	1	1	4	11	4	8	4	0	3	0	2	0	16	0	Fungi	Mortierellomycota	Mortierellomycetes	Mortierellales	Mortierellaceae	Mortierella	Mortierella_fimbricystis
OTU3136	39	31	172	59	85	5	8	0	22	7	1	3	8	8	2	Fungi	Ascomycota	Sordariomycetes	Glomerellales	Plectosphaerellaceae	unidentified_fungus	unidentified_fungus
OTU3176	1978	1359	1684	761	772	748	215	202	505	378	104	250	1486	1376	730	Fungi	unidentified_fungus	unidentified_fungus	unidentified_fungus	unidentified_fungus	unidentified_fungus	unidentified_fungus
OTU3188	135	63	85	0	4	4	0	0	2	3	0	2	4	2	1	Fungi	Ascomycota	Dothideomycetes	unidentified_fungus	unidentified_fungus	unidentified_fungus	unidentified_fungus
OTU3192	0	8	10	4	5	4	1	0	2	0	0	2	0	12	0	Fungi	Rozellomycota	unidentified_fungus	unidentified_fungus	unidentified_fungus	unidentified_fungus	unidentified_fungus
OTU3209	6	2	18	5	5	0	0	0	3	7	2	18	15	21	1	Fungi	Ascomycota	Sordariomycetes	unidentified_fungus	unidentified_fungus	unidentified_fungus	unidentified_fungus
OTU3258	133	80	77	10	13	20	2	3	5	1	1	13	8	1	4	Fungi	Basidiomycota	Tremellomycetes	Filobasidiales	Filobasidiaceae	Goffeauzyma	Goffeauzyma_gastrica
OTU3260	3	2	42	0	5	3	0	0	1	0	0	0	2	0	0	Fungi	Ascomycota	Sordariomycetes	Microascales	Microascaceae	Petriella	Petriella_setifera
OTU3267	0	7	13	2	1	2	0	0	0	1	0	0	2	1	0	Fungi	Ascomycota	Dothideomycetes	Pleosporales	Phaeosphaeriaceae	Phaeodothis	Phaeodothis_winteri
OTU3268	15	2	1	0	0	0	0	0	0	0	0	3	4	1	0	Fungi	Ascomycota	Sordariomycetes	Sordariales	Lasiosphaeriaceae	Podospora	Podospora_sp
OTU3281	1177	1875	1136	431	146	440	588	178	135	70	51	51	150	223	324	Fungi	Mortierellomycota	Mortierellomycetes	Mortierellales	Mortierellaceae	Mortierella	Mortierella_rishikesha
OTU3360	42	51	39	37	227	15	4	0	20	148	5	36	35	22	10	Fungi	Ascomycota	Dothideomycetes	Pleosporales	Lophiostomataceae	Sigarispora	Sigarispora_caryophyllacearum
OTU3361	45	17	45	9	3	22	0	1	1	0	0	0	0	1	1	Fungi	Ascomycota	Sordariomycetes	Hypocreales	Nectriaceae	Fusarium	Fusarium_algeriense
OTU3362	26	13	35	2	15	13	1	0	0	14	6	15	7	6	0	Fungi	Ascomycota	unidentified_fungus	unidentified_fungus	unidentified_fungus	unidentified_fungus	unidentified_fungus
OTU3480	6	11	5	0	0	0	0	0	1	0	0	0	0	0	0	Fungi	unidentified_fungus	unidentified_fungus	unidentified_fungus	unidentified_fungus	unidentified_fungus	unidentified_fungus
OTU9	31	61	17	138	672	989	15	46	50	8	3	8	15	19	7	Fungi	unidentified_fungus	unidentified_fungus	unidentified_fungus	unidentified_fungus	unidentified_fungus	unidentified_fungus
OTU10	12	11	6	278	160	142	0	1	1	1	0	0	2	4	8	Fungi	unidentified_fungus	unidentified_fungus	unidentified_fungus	unidentified_fungus	unidentified_fungus	unidentified_fungus
OTU17	78	22	32	18	8	0	3	0	1	0	3	0	3	4	2	Fungi	unidentified_fungus	unidentified_fungus	unidentified_fungus	unidentified_fungus	unidentified_fungus	unidentified_fungus
OTU47	0	5	12	2	9	10	0	1	1	0	0	0	1	0	0	Fungi	Ascomycota	unidentified_fungus	unidentified_fungus	unidentified_fungus	unidentified_fungus	unidentified_fungus
OTU52	0	4	0	27	7	11	0	0	2	0	0	0	0	0	0	Fungi	unidentified_fungus	unidentified_fungus	unidentified_fungus	unidentified_fungus	unidentified_fungus	unidentified_fungus
OTU87	26	16	20	0	11	6	3	0	0	0	2	1	0	0	0	Fungi	unidentified_fungus	unidentified_fungus	unidentified_fungus	unidentified_fungus	unidentified_fungus	unidentified_fungus
OTU88	0	2	0	5	3	8	0	3	0	0	0	0	2	0	1	Fungi	unidentified_fungus	unidentified_fungus	unidentified_fungus	unidentified_fungus	unidentified_fungus	unidentified_fungus
OTU112	0	4	1	14	15	0	0	0	2	0	0	0	0	0	0	Fungi	Chytridiomycota	unidentified_fungus	unidentified_fungus	unidentified_fungus	unidentified_fungus	unidentified_fungus
OTU116	9	3	9	5	16	0	0	2	0	0	2	0	0	0	0	Fungi	unidentified_fungus	unidentified_fungus	unidentified_fungus	unidentified_fungus	unidentified_fungus	unidentified_fungus
OTU119	31	34	13	5	35	6	3	2	2	0	0	3	2	2	0	Fungi	unidentified_fungus	unidentified_fungus	unidentified_fungus	unidentified_fungus	unidentified_fungus	unidentified_fungus
OTU120	1	4	25	1	20	0	0	0	0	0	0	0	5	0	0	Fungi	unidentified_fungus	unidentified_fungus	unidentified_fungus	unidentified_fungus	unidentified_fungus	unidentified_fungus
OTU140	0	4	0	0	21	0	0	0	3	0	0	1	0	0	0	Fungi	unidentified_fungus	unidentified_fungus	unidentified_fungus	unidentified_fungus	unidentified_fungus	unidentified_fungus
OTU159	12	13	16	3	2	0	0	0	0	0	0	0	0	0	0	Fungi	unidentified_fungus	unidentified_fungus	unidentified_fungus	unidentified_fungus	unidentified_fungus	unidentified_fungus
OTU162	2	5	0	3	7	1	0	0	3	2	0	0	0	8	2	Fungi	unidentified_fungus	unidentified_fungus	unidentified_fungus	unidentified_fungus	unidentified_fungus	unidentified_fungus
OTU185	39	39	19	14	26	18	0	2	5	2	1	4	1	4	6	Fungi	unidentified_fungus	unidentified_fungus	unidentified_fungus	unidentified_fungus	unidentified_fungus	unidentified_fungus
OTU188	23	6	13	9	50	5	0	0	3	0	0	0	0	0	2	Fungi	unidentified_fungus	unidentified_fungus	unidentified_fungus	unidentified_fungus	unidentified_fungus	unidentified_fungus
OTU193	25	6	3	8	30	6	0	1	0	0	0	0	2	0	0	Fungi	unidentified_fungus	unidentified_fungus	unidentified_fungus	unidentified_fungus	unidentified_fungus	unidentified_fungus
OTU200	19	1	4	0	0	0	0	0	0	0	0	0	0	0	0	Fungi	unidentified_fungus	unidentified_fungus	unidentified_fungus	unidentified_fungus	unidentified_fungus	unidentified_fungus
OTU204	12	9	4	3	7	0	0	1	0	0	0	0	0	3	0	Fungi	unidentified_fungus	unidentified_fungus	unidentified_fungus	unidentified_fungus	unidentified_fungus	unidentified_fungus
OTU241	10	14	14	9	26	4	1	1	0	0	0	0	0	2	0	Fungi	unidentified_fungus	unidentified_fungus	unidentified_fungus	unidentified_fungus	unidentified_fungus	unidentified_fungus
OTU246	2	11	13	18	30	37	2	5	4	0	0	0	2	4	3	Fungi	Ascomycota	unidentified_fungus	unidentified_fungus	unidentified_fungus	unidentified_fungus	unidentified_fungus
OTU251	22	4	6	3	12	0	0	0	2	1	0	0	2	0	0	Fungi	unidentified_fungus	unidentified_fungus	unidentified_fungus	unidentified_fungus	unidentified_fungus	unidentified_fungus
OTU265	3	7	3	0	4	7	0	0	0	0	0	0	1	1	0	Fungi	unidentified_fungus	unidentified_fungus	unidentified_fungus	unidentified_fungus	unidentified_fungus	unidentified_fungus
OTU276	11	6	23	1	7	6	0	2	4	0	0	0	4	0	1	Fungi	unidentified_fungus	unidentified_fungus	unidentified_fungus	unidentified_fungus	unidentified_fungus	unidentified_fungus
OTU283	2	5	13	5	5	0	3	0	0	0	0	0	1	3	0	Fungi	unidentified_fungus	unidentified_fungus	unidentified_fungus	unidentified_fungus	unidentified_fungus	unidentified_fungus
OTU289	54	4	21	7	15	9	0	2	0	1	0	1	0	0	3	Fungi	unidentified_fungus	unidentified_fungus	unidentified_fungus	unidentified_fungus	unidentified_fungus	unidentified_fungus
OTU290	10	3	5	1	4	0	4	0	1	0	0	0	0	0	0	Fungi	unidentified_fungus	unidentified_fungus	unidentified_fungus	unidentified_fungus	unidentified_fungus	unidentified_fungus
OTU298	33	19	18	1	3	0	0	2	0	2	1	3	1	0	0	Fungi	Glomeromycota	Glomeromycetes	Glomerales	Glomeraceae	Glomus	Glomus_sp
OTU309	21	11	4	5	7	0	1	0	0	0	0	0	0	0	0	Fungi	unidentified_fungus	unidentified_fungus	unidentified_fungus	unidentified_fungus	unidentified_fungus	unidentified_fungus
OTU326	15	5	2	3	4	2	0	0	3	0	0	0	1	0	0	Fungi	Zoopagomycota	Zoopagomycetes	Zoopagales	Piptocephalidaceae	Syncephalis	Syncephalis_sp
OTU331	31	10	14	2	1	1	0	0	0	0	2	1	0	0	0	Fungi	Ascomycota	unidentified_fungus	unidentified_fungus	unidentified_fungus	unidentified_fungus	unidentified_fungus
OTU340	4	5	8	0	2	1	0	1	0	0	0	2	0	0	0	Fungi	Chytridiomycota	Lobulomycetes	unidentified_fungus	unidentified_fungus	unidentified_fungus	unidentified_fungus
OTU355	24	16	21	11	38	2	0	0	2	1	0	0	3	2	1	Fungi	unidentified_fungus	unidentified_fungus	unidentified_fungus	unidentified_fungus	unidentified_fungus	unidentified_fungus
OTU363	13	6	11	5	6	0	0	0	0	2	0	0	0	0	0	Fungi	Zoopagomycota	Zoopagomycetes	Zoopagales	Piptocephalidaceae	Syncephalis	Syncephalis_sp
OTU371	3	2	0	12	47	7	0	0	0	2	0	0	0	1	2	Fungi	Ascomycota	Eurotiomycetes	Chaetothyriales	Herpotrichiellaceae	unidentified_fungus	unidentified_fungus
OTU381	15	2	6	25	127	43	5	0	1	6	2	8	1	1	0	Fungi	unidentified_fungus	unidentified_fungus	unidentified_fungus	unidentified_fungus	unidentified_fungus	unidentified_fungus
OTU393	24	16	26	7	15	0	0	4	3	1	0	1	7	0	0	Fungi	unidentified_fungus	unidentified_fungus	unidentified_fungus	unidentified_fungus	unidentified_fungus	unidentified_fungus
OTU406	3	5	0	1	22	0	0	0	0	0	0	1	1	0	0	Fungi	unidentified_fungus	unidentified_fungus	unidentified_fungus	unidentified_fungus	unidentified_fungus	unidentified_fungus
OTU408	1	16	1	0	0	0	0	0	2	0	0	0	0	1	0	Fungi	Zoopagomycota	Zoopagomycetes	Zoopagales	Piptocephalidaceae	Syncephalis	Syncephalis_sp
OTU414	6	4	3	0	130	1	2	0	1	0	0	6	1	2	1	Fungi	unidentified_fungus	unidentified_fungus	unidentified_fungus	unidentified_fungus	unidentified_fungus	unidentified_fungus
OTU423	13	10	30	1	5	1	0	0	1	0	0	0	0	2	0	Fungi	Ascomycota	unidentified_fungus	unidentified_fungus	unidentified_fungus	unidentified_fungus	unidentified_fungus
OTU427	57	95	212	6	30	11	0	2	2	1	1	1	0	5	1	Fungi	Basidiomycota	unidentified_fungus	unidentified_fungus	unidentified_fungus	unidentified_fungus	unidentified_fungus
OTU441	9	11	2	0	1	0	0	0	0	0	0	0	0	0	0	Fungi	unidentified_fungus	unidentified_fungus	unidentified_fungus	unidentified_fungus	unidentified_fungus	unidentified_fungus
OTU476	10	2	3	2	0	5	0	0	0	1	0	0	1	1	0	Fungi	Ascomycota	unidentified_fungus	unidentified_fungus	unidentified_fungus	unidentified_fungus	unidentified_fungus
OTU477	70	40	63	17	32	14	2	1	4	2	4	4	9	6	5	Fungi	unidentified_fungus	unidentified_fungus	unidentified_fungus	unidentified_fungus	unidentified_fungus	unidentified_fungus
OTU482	1	13	1	12	21	16	0	0	0	2	0	0	0	0	1	Fungi	Basidiomycota	unidentified_fungus	unidentified_fungus	unidentified_fungus	unidentified_fungus	unidentified_fungus
OTU507	13	61	12	316	363	324	2	1	13	11	4	5	2	10	1	Fungi	Zoopagomycota	Zoopagomycetes	Zoopagales	Piptocephalidaceae	Syncephalis	Syncephalis_sp
OTU513	21	1	1	0	1	0	0	0	0	0	0	0	0	0	0	Fungi	unidentified_fungus	unidentified_fungus	unidentified_fungus	unidentified_fungus	unidentified_fungus	unidentified_fungus
OTU520	1	12	6	1	0	0	0	0	0	0	0	0	0	0	0	Fungi	Ascomycota	unidentified_fungus	unidentified_fungus	unidentified_fungus	unidentified_fungus	unidentified_fungus
OTU544	5	17	2	2	1	0	0	0	0	0	0	0	0	0	1	Fungi	unidentified_fungus	unidentified_fungus	unidentified_fungus	unidentified_fungus	unidentified_fungus	unidentified_fungus
OTU545	3	1	15	0	3	1	0	0	0	0	0	1	0	1	0	Fungi	Basidiomycota	Pucciniomycetes	Pucciniales	Pucciniastraceae	Milesina	Milesina_sp
OTU551	0	1	0	63	17	4	1	0	0	0	0	0	1	0	0	Fungi	unidentified_fungus	unidentified_fungus	unidentified_fungus	unidentified_fungus	unidentified_fungus	unidentified_fungus
OTU553	0	1	0	8	8	8	0	0	0	0	0	0	0	0	2	Fungi	Ascomycota	unidentified_fungus	unidentified_fungus	unidentified_fungus	unidentified_fungus	unidentified_fungus
OTU558	25	5	7	10	2	0	0	0	0	1	0	0	0	0	1	Fungi	Chytridiomycota	unidentified_fungus	unidentified_fungus	unidentified_fungus	unidentified_fungus	unidentified_fungus
OTU582	5	0	0	6	11	6	0	0	0	2	0	0	8	0	2	Fungi	unidentified_fungus	unidentified_fungus	unidentified_fungus	unidentified_fungus	unidentified_fungus	unidentified_fungus
OTU583	2	13	6	0	1	0	0	0	0	0	2	0	2	0	0	Fungi	Basidiomycota	Agaricomycetes	Agaricales	Entolomataceae	Entoloma	Entoloma_sp
OTU597	1	8	19	9	17	1	4	0	0	0	3	2	1	0	0	Fungi	Basidiomycota	Agaricomycetes	Agaricales	Lyophyllaceae	Fibulochlamys	Fibulochlamys_chilensis
OTU613	41	4	17	0	2	1	0	0	0	0	0	0	0	0	1	Fungi	Basidiomycota	unidentified_fungus	unidentified_fungus	unidentified_fungus	unidentified_fungus	unidentified_fungus
OTU617	37	23	53	3	3	0	0	0	0	0	1	2	0	0	1	Fungi	Basidiomycota	unidentified_fungus	unidentified_fungus	unidentified_fungus	unidentified_fungus	unidentified_fungus
OTU627	12	7	9	1	31	7	3	0	6	6	0	4	3	6	0	Fungi	Ascomycota	Dothideomycetes	Pleosporales	Pleosporaceae	Comoclathris	Comoclathris_sp
OTU632	19	23	21	6	23	17	0	0	8	3	0	0	5	0	2	Fungi	unidentified_fungus	unidentified_fungus	unidentified_fungus	unidentified_fungus	unidentified_fungus	unidentified_fungus
OTU637	34	23	108	6	5	7	0	0	1	0	1	0	3	3	2	Fungi	unidentified_fungus	unidentified_fungus	unidentified_fungus	unidentified_fungus	unidentified_fungus	unidentified_fungus
OTU639	0	8	10	2	32	6	1	1	1	0	1	4	2	0	1	Fungi	unidentified_fungus	unidentified_fungus	unidentified_fungus	unidentified_fungus	unidentified_fungus	unidentified_fungus
OTU640	4	19	7	20	0	12	2	0	0	2	0	1	25	0	0	Fungi	Chytridiomycota	unidentified_fungus	unidentified_fungus	unidentified_fungus	unidentified_fungus	unidentified_fungus
OTU661	58	206	40	521	2582	926	17	20	65	9	13	21	12	11	9	Fungi	unidentified_fungus	unidentified_fungus	unidentified_fungus	unidentified_fungus	unidentified_fungus	unidentified_fungus
OTU662	2	0	2	0	7	13	11	0	0	3	3	0	5	0	1	Fungi	Chytridiomycota	unidentified_fungus	unidentified_fungus	unidentified_fungus	unidentified_fungus	unidentified_fungus
OTU668	24	36	92	2	3	1	1	1	1	1	0	0	3	2	0	Fungi	Basidiomycota	unidentified_fungus	unidentified_fungus	unidentified_fungus	unidentified_fungus	unidentified_fungus
OTU675	5	20	23	94	64	11	0	1	1	0	0	0	9	2	0	Fungi	Chytridiomycota	Chytridiomycetes	Rhizophydiales	Rhizophydiaceae	Rhizophydium	Rhizophydium_sp
OTU689	1	3	2	1	16	2	0	0	2	0	0	0	0	0	0	Fungi	unidentified_fungus	unidentified_fungus	unidentified_fungus	unidentified_fungus	unidentified_fungus	unidentified_fungus
OTU732	15	11	6	9	29	5	1	1	0	0	0	2	1	2	3	Fungi	Ascomycota	Leotiomycetes	Erysiphales	Erysiphaceae	Erysiphe	Erysiphe_flexuosa
OTU743	12	16	11	6	7	1	0	0	0	0	2	0	0	0	0	Fungi	unidentified_fungus	unidentified_fungus	unidentified_fungus	unidentified_fungus	unidentified_fungus	unidentified_fungus
OTU750	158	61	85	1	1	0	2	0	3	0	4	0	6	2	1	Fungi	Ascomycota	Sordariomycetes	unidentified_fungus	unidentified_fungus	unidentified_fungus	unidentified_fungus
OTU752	1	11	41	19	54	13	3	3	4	5	0	0	10	21	5	Fungi	unidentified_fungus	unidentified_fungus	unidentified_fungus	unidentified_fungus	unidentified_fungus	unidentified_fungus
OTU755	2	5	0	17	20	12	0	0	1	1	1	1	0	0	0	Fungi	Ascomycota	Dothideomycetes	unidentified_fungus	unidentified_fungus	unidentified_fungus	unidentified_fungus
OTU761	24	31	8	4	2	0	0	0	0	0	0	0	4	0	0	Fungi	unidentified_fungus	unidentified_fungus	unidentified_fungus	unidentified_fungus	unidentified_fungus	unidentified_fungus
OTU771	6	7	7	0	2	0	0	0	0	0	0	1	0	0	0	Fungi	Ascomycota	Leotiomycetes	unidentified_fungus	unidentified_fungus	unidentified_fungus	unidentified_fungus
OTU782	0	5	1	4	5	19	2	1	0	0	0	0	0	0	0	Fungi	Ascomycota	Orbiliomycetes	Orbiliales	Orbiliaceae	Arthrobotrys	Arthrobotrys_sp
OTU789	21	9	20	19	32	7	0	0	3	1	0	0	3	17	1	Fungi	unidentified_fungus	unidentified_fungus	unidentified_fungus	unidentified_fungus	unidentified_fungus	unidentified_fungus
OTU799	11	29	8	8	97	91	11	261	7	0	0	8	0	4	8	Fungi	unidentified_fungus	unidentified_fungus	unidentified_fungus	unidentified_fungus	unidentified_fungus	unidentified_fungus
OTU812	26	3	3	2	3	2	0	0	2	0	0	1	0	0	0	Fungi	Basidiomycota	Agaricomycetes	Atheliales	Atheliaceae	Athelia	Athelia_sp
OTU827	5	0	19	0	0	0	0	0	0	0	0	0	1	1	1	Fungi	Ascomycota	unidentified_fungus	unidentified_fungus	unidentified_fungus	unidentified_fungus	unidentified_fungus
OTU837	27	2	16	0	0	0	0	0	0	0	3	0	0	4	1	Fungi	Ascomycota	Eurotiomycetes	Onygenales	Onygenaceae	Chrysosporium	Chrysosporium_sp
OTU855	11	2	3	1	8	0	0	0	1	0	0	0	0	0	0	Fungi	Ascomycota	Sordariomycetes	Chaetosphaeriales	Chaetosphaeriaceae	Chloridium	Chloridium_sp
OTU856	16	0	4	1	0	0	0	0	1	0	0	0	0	0	2	Fungi	Ascomycota	Leotiomycetes	Erysiphales	Erysiphaceae	Erysiphe	Erysiphe_flexuosa
OTU861	76	62	146	150	94	192	5	1	15	15	4	16	2	10	9	Fungi	unidentified_fungus	unidentified_fungus	unidentified_fungus	unidentified_fungus	unidentified_fungus	unidentified_fungus
OTU871	11	32	13	1	7	1	0	0	3	0	1	0	1	1	0	Fungi	Basidiomycota	Agaricomycetes	Agaricales	Incertae_sedis	Camarophyllopsis	Camarophyllopsis_schulzeri
OTU872	23	13	14	5	17	5	2	0	0	0	0	0	1	0	0	Fungi	unidentified_fungus	unidentified_fungus	unidentified_fungus	unidentified_fungus	unidentified_fungus	unidentified_fungus
OTU908	8	5	17	0	0	0	0	0	2	0	0	0	0	0	0	Fungi	unidentified_fungus	unidentified_fungus	unidentified_fungus	unidentified_fungus	unidentified_fungus	unidentified_fungus
OTU936	58	41	40	59	66	67	2	2	7	0	0	1	2	10	0	Fungi	Ascomycota	Sordariomycetes	Amphishaeriales	Sporocadaceae	Truncatella	Truncatella_angustata
OTU939	3	8	1	0	1	1	0	0	0	0	0	0	1	0	0	Fungi	unidentified_fungus	unidentified_fungus	unidentified_fungus	unidentified_fungus	unidentified_fungus	unidentified_fungus
OTU949	9	0	15	0	0	0	0	0	0	0	0	0	0	2	0	Fungi	Basidiomycota	Agaricomycetes	Agaricales	Entolomataceae	Entoloma	Entoloma_sp
OTU970	0	4	0	11	9	6	0	0	0	0	0	0	0	0	0	Fungi	unidentified_fungus	unidentified_fungus	unidentified_fungus	unidentified_fungus	unidentified_fungus	unidentified_fungus
OTU974	10	6	2	3	0	0	0	0	0	0	0	0	0	0	0	Fungi	unidentified_fungus	unidentified_fungus	unidentified_fungus	unidentified_fungus	unidentified_fungus	unidentified_fungus
OTU982	10	10	19	0	0	0	0	0	0	0	4	0	2	1	0	Fungi	Basidiomycota	Agaricomycetes	Sebacinales	Sebacinaceae	Sebacina	Sebacina_sp
OTU999	21	21	24	0	2	0	0	1	0	0	0	2	0	0	2	Fungi	Basidiomycota	Agaricomycetes	Sebacinales	Sebacinaceae	Sebacina	Sebacina_sp
OTU1002	0	11	1	4	41	6	2	0	5	0	0	0	0	1	0	Fungi	unidentified_fungus	unidentified_fungus	unidentified_fungus	unidentified_fungus	unidentified_fungus	unidentified_fungus
OTU1003	162	76	96	73	92	26	0	14	6	2	1	1	4	8	5	Fungi	Glomeromycota	unidentified_fungus	unidentified_fungus	unidentified_fungus	unidentified_fungus	unidentified_fungus
OTU1011	30	10	40	22	18	16	0	0	0	0	0	3	0	0	1	Fungi	Ascomycota	Sordariomycetes	Hypocreales	Hypocreaceae	Trichoderma	Trichoderma_rossicum
OTU1012	6	10	3	2	14	5	0	0	2	1	0	2	0	8	0	Fungi	unidentified_fungus	unidentified_fungus	unidentified_fungus	unidentified_fungus	unidentified_fungus	unidentified_fungus
OTU1013	1	7	6	4	0	11	0	0	2	0	0	0	6	0	0	Fungi	unidentified_fungus	unidentified_fungus	unidentified_fungus	unidentified_fungus	unidentified_fungus	unidentified_fungus
OTU1023	131	164	66	3	8	2	1	5	5	0	1	3	2	4	0	Fungi	unidentified_fungus	unidentified_fungus	unidentified_fungus	unidentified_fungus	unidentified_fungus	unidentified_fungus
OTU1029	12	33	18	2	377	9	5	0	6	5	2	0	6	24	3	Fungi	unidentified_fungus	unidentified_fungus	unidentified_fungus	unidentified_fungus	unidentified_fungus	unidentified_fungus
OTU1033	0	23	9	3	9	1	1	1	1	2	0	0	0	1	0	Fungi	Basidiomycota	unidentified_fungus	unidentified_fungus	unidentified_fungus	unidentified_fungus	unidentified_fungus
OTU1037	74	59	109	4	5	2	3	2	7	0	3	0	3	4	3	Fungi	Basidiomycota	unidentified_fungus	unidentified_fungus	unidentified_fungus	unidentified_fungus	unidentified_fungus
OTU1038	9	3	0	18	5	2	1	0	1	0	0	0	3	3	0	Fungi	Ascomycota	Orbiliomycetes	Orbiliales	Orbiliaceae	unidentified_fungus	unidentified_fungus
OTU1039	29	16	36	34	35	31	4	2	8	5	1	9	7	5	1	Fungi	unidentified_fungus	unidentified_fungus	unidentified_fungus	unidentified_fungus	unidentified_fungus	unidentified_fungus
OTU1041	0	7	1	36	22	45	0	0	3	0	0	1	1	0	0	Fungi	unidentified_fungus	unidentified_fungus	unidentified_fungus	unidentified_fungus	unidentified_fungus	unidentified_fungus
OTU1044	10	16	2	2	9	4	1	0	0	0	1	0	1	0	1	Fungi	Ascomycota	unidentified_fungus	unidentified_fungus	unidentified_fungus	unidentified_fungus	unidentified_fungus
OTU1059	0	3	1	104	0	53	0	0	2	0	0	0	0	0	0	Fungi	Ascomycota	Sordariomycetes	Sordariales	Sordariaceae	Sordaria	Sordaria_sp
OTU1084	21	11	7	15	11	0	2	0	1	2	0	1	3	1	3	Fungi	Glomeromycota	Glomeromycetes	Diversisporales	Gigasporaceae	Scutellospora	Scutellospora_sp
OTU1093	14	25	13	6	9	4	0	0	2	0	0	0	2	8	0	Fungi	unidentified_fungus	unidentified_fungus	unidentified_fungus	unidentified_fungus	unidentified_fungus	unidentified_fungus
OTU1104	2	37	17	65	132	134	1	1	3	1	1	4	0	1	1	Fungi	Ascomycota	Dothideomycetes	Pleosporales	unidentified_fungus	unidentified_fungus	unidentified_fungus
OTU1110	17	46	56	3	0	1	1	1	5	1	0	0	5	6	4	Fungi	unidentified_fungus	unidentified_fungus	unidentified_fungus	unidentified_fungus	unidentified_fungus	unidentified_fungus
OTU1134	725	189	358	30	521	36	5	3	16	13	2	13	24	8	12	Fungi	unidentified_fungus	unidentified_fungus	unidentified_fungus	unidentified_fungus	unidentified_fungus	unidentified_fungus
OTU1165	19	32	35	95	87	70	5	0	6	1	1	3	4	0	1	Fungi	unidentified_fungus	unidentified_fungus	unidentified_fungus	unidentified_fungus	unidentified_fungus	unidentified_fungus
OTU1175	20	21	18	0	3	3	0	0	1	0	1	0	0	2	0	Fungi	Ascomycota	unidentified_fungus	unidentified_fungus	unidentified_fungus	unidentified_fungus	unidentified_fungus
OTU1177	2	1	1	4	5	22	3	0	0	0	0	1	0	1	0	Fungi	unidentified_fungus	unidentified_fungus	unidentified_fungus	unidentified_fungus	unidentified_fungus	unidentified_fungus
OTU1210	0	17	19	1	6	2	0	0	1	1	2	3	2	2	9	Fungi	unidentified_fungus	unidentified_fungus	unidentified_fungus	unidentified_fungus	unidentified_fungus	unidentified_fungus
OTU1223	23	22	17	35	103	63	2	0	1	3	1	0	0	15	0	Fungi	unidentified_fungus	unidentified_fungus	unidentified_fungus	unidentified_fungus	unidentified_fungus	unidentified_fungus
OTU1228	135	117	179	292	455	394	6	9	14	14	7	11	3	5	10	Fungi	unidentified_fungus	unidentified_fungus	unidentified_fungus	unidentified_fungus	unidentified_fungus	unidentified_fungus
OTU1234	1	62	101	0	2	2	0	0	3	0	0	0	5	4	0	Fungi	Ascomycota	Dothideomycetes	Pleosporales	Pleosporaceae	unidentified_fungus	unidentified_fungus
OTU1235	52	22	42	0	4	0	1	1	1	0	0	0	2	0	0	Fungi	unidentified_fungus	unidentified_fungus	unidentified_fungus	unidentified_fungus	unidentified_fungus	unidentified_fungus
OTU1238	44	1	6	13	3	1	2	0	3	0	0	0	0	0	1	Fungi	unidentified_fungus	unidentified_fungus	unidentified_fungus	unidentified_fungus	unidentified_fungus	unidentified_fungus
OTU1245	40	1	139	0	2	3	0	0	2	5	0	0	3	1	2	Fungi	Basidiomycota	unidentified_fungus	unidentified_fungus	unidentified_fungus	unidentified_fungus	unidentified_fungus
OTU1249	416	947	322	535	1054	1237	1645	7570	1737	1216	509	463	356	436	254	Fungi	unidentified_fungus	unidentified_fungus	unidentified_fungus	unidentified_fungus	unidentified_fungus	unidentified_fungus
OTU1266	38	14	10	27	29	15	4	0	2	4	0	0	0	4	1	Fungi	Ascomycota	unidentified_fungus	unidentified_fungus	unidentified_fungus	unidentified_fungus	unidentified_fungus
OTU1271	0	2	2	5	25	0	0	0	0	0	0	0	0	0	0	Fungi	unidentified_fungus	unidentified_fungus	unidentified_fungus	unidentified_fungus	unidentified_fungus	unidentified_fungus
OTU1272	11	7	12	17	18	49	0	0	4	0	0	1	0	0	0	Fungi	unidentified_fungus	unidentified_fungus	unidentified_fungus	unidentified_fungus	unidentified_fungus	unidentified_fungus
OTU1274	4	11	0	0	79	1	0	0	3	1	0	0	0	0	0	Fungi	unidentified_fungus	unidentified_fungus	unidentified_fungus	unidentified_fungus	unidentified_fungus	unidentified_fungus
OTU1287	49	56	113	3	6	0	3	3	9	2	0	0	0	2	0	Fungi	Basidiomycota	Agaricomycetes	Cantharellales	Ceratobasidiaceae	Ceratobasidium	Ceratobasidium_sp
OTU1302	3	16	5	62	141	64	0	0	5	3	0	0	1	2	0	Fungi	Ascomycota	unidentified_fungus	unidentified_fungus	unidentified_fungus	unidentified_fungus	unidentified_fungus
OTU1306	4	5	5	0	1	5	0	0	0	1	0	0	0	0	0	Fungi	unidentified_fungus	unidentified_fungus	unidentified_fungus	unidentified_fungus	unidentified_fungus	unidentified_fungus
OTU1342	9	16	23	3	0	6	0	0	6	0	0	0	0	9	2	Fungi	unidentified_fungus	unidentified_fungus	unidentified_fungus	unidentified_fungus	unidentified_fungus	unidentified_fungus
OTU1348	4	3	5	1	0	0	0	0	0	0	0	0	1	3	0	Fungi	unidentified_fungus	unidentified_fungus	unidentified_fungus	unidentified_fungus	unidentified_fungus	unidentified_fungus
OTU1352	34	81	60	122	173	175	4	1	21	16	2	2	2	16	5	Fungi	unidentified_fungus	unidentified_fungus	unidentified_fungus	unidentified_fungus	unidentified_fungus	unidentified_fungus
OTU1359	44	34	22	6	35	10	7	2	3	4	0	1	2	2	5	Fungi	Ascomycota	Leotiomycetes	Thelebolales	Pseudeurotiaceae	Geomyces	Geomyces_sp
OTU1366	40	28	37	46	73	49	1	0	5	3	0	1	2	0	0	Fungi	unidentified_fungus	unidentified_fungus	unidentified_fungus	unidentified_fungus	unidentified_fungus	unidentified_fungus
OTU1369	10	8	16	0	3	0	0	0	0	0	3	0	5	1	0	Fungi	unidentified_fungus	unidentified_fungus	unidentified_fungus	unidentified_fungus	unidentified_fungus	unidentified_fungus
OTU1380	40	54	61	125	131	100	2	0	5	2	2	3	1	4	6	Fungi	unidentified_fungus	unidentified_fungus	unidentified_fungus	unidentified_fungus	unidentified_fungus	unidentified_fungus
OTU1391	60	38	123	43	55	35	0	5	2	2	1	9	1	1	5	Fungi	unidentified_fungus	unidentified_fungus	unidentified_fungus	unidentified_fungus	unidentified_fungus	unidentified_fungus
OTU1392	6	3	30	0	0	1	0	0	2	0	0	0	0	1	0	Fungi	unidentified_fungus	unidentified_fungus	unidentified_fungus	unidentified_fungus	unidentified_fungus	unidentified_fungus
OTU1393	16	5	4	3	4	0	0	2	1	0	0	0	0	0	1	Fungi	unidentified_fungus	unidentified_fungus	unidentified_fungus	unidentified_fungus	unidentified_fungus	unidentified_fungus
OTU1394	5	5	9	0	0	0	0	0	0	0	0	0	3	5	1	Fungi	Ascomycota	Dothideomycetes	Pleosporales	unidentified_fungus	unidentified_fungus	unidentified_fungus
OTU1397	61	46	110	47	76	33	1	3	6	6	2	3	1	2	5	Fungi	unidentified_fungus	unidentified_fungus	unidentified_fungus	unidentified_fungus	unidentified_fungus	unidentified_fungus
OTU1422	95	122	100	8	8	32	0	1	11	2	2	2	0	4	3	Fungi	unidentified_fungus	unidentified_fungus	unidentified_fungus	unidentified_fungus	unidentified_fungus	unidentified_fungus
OTU1429	3	3	19	16	3	13	0	0	0	0	3	0	0	0	0	Fungi	unidentified_fungus	unidentified_fungus	unidentified_fungus	unidentified_fungus	unidentified_fungus	unidentified_fungus
OTU1430	3	14	33	0	0	0	0	2	0	0	0	2	0	0	0	Fungi	Basidiomycota	unidentified_fungus	unidentified_fungus	unidentified_fungus	unidentified_fungus	unidentified_fungus
OTU1454	4	0	0	2	0	0	2	0	1	31	4	14	34	44	23	Fungi	unidentified_fungus	unidentified_fungus	unidentified_fungus	unidentified_fungus	unidentified_fungus	unidentified_fungus
OTU1455	41	115	74	0	3	0	2	1	1	1	2	0	2	0	0	Fungi	unidentified_fungus	unidentified_fungus	unidentified_fungus	unidentified_fungus	unidentified_fungus	unidentified_fungus
OTU1456	10	3	4	0	0	2	0	0	1	0	0	0	0	0	0	Fungi	unidentified_fungus	unidentified_fungus	unidentified_fungus	unidentified_fungus	unidentified_fungus	unidentified_fungus
OTU1474	9	9	6	0	6	3	4	1	18	16	9	19	209	236	61	Fungi	unidentified_fungus	unidentified_fungus	unidentified_fungus	unidentified_fungus	unidentified_fungus	unidentified_fungus
OTU1485	7	2	1	3	27	4	0	0	0	0	1	0	0	0	0	Fungi	Ascomycota	unidentified_fungus	unidentified_fungus	unidentified_fungus	unidentified_fungus	unidentified_fungus
OTU1489	18	22	65	31	5	17	1	0	6	0	0	0	2	0	0	Fungi	unidentified_fungus	unidentified_fungus	unidentified_fungus	unidentified_fungus	unidentified_fungus	unidentified_fungus
OTU1502	38	52	37	145	211	86	0	3	20	6	2	10	2	10	0	Fungi	unidentified_fungus	unidentified_fungus	unidentified_fungus	unidentified_fungus	unidentified_fungus	unidentified_fungus
OTU1512	8	8	19	1	11	0	0	0	0	0	2	0	1	0	0	Fungi	unidentified_fungus	unidentified_fungus	unidentified_fungus	unidentified_fungus	unidentified_fungus	unidentified_fungus
OTU1514	107	90	155	13	1	1	4	3	2	3	0	2	3	5	6	Fungi	unidentified_fungus	unidentified_fungus	unidentified_fungus	unidentified_fungus	unidentified_fungus	unidentified_fungus
OTU1519	22	17	10	26	125	72	4	1	5	0	0	0	1	2	0	Fungi	unidentified_fungus	unidentified_fungus	unidentified_fungus	unidentified_fungus	unidentified_fungus	unidentified_fungus
OTU1520	4	19	17	49	25	44	2	1	2	1	3	2	0	1	0	Fungi	Ascomycota	unidentified_fungus	unidentified_fungus	unidentified_fungus	unidentified_fungus	unidentified_fungus
OTU1524	7	3	7	4	4	4	1	0	0	0	0	0	0	0	0	Fungi	unidentified_fungus	unidentified_fungus	unidentified_fungus	unidentified_fungus	unidentified_fungus	unidentified_fungus
OTU1528	5	7	10	0	1	0	0	0	0	1	0	0	0	0	0	Fungi	unidentified_fungus	unidentified_fungus	unidentified_fungus	unidentified_fungus	unidentified_fungus	unidentified_fungus
OTU1529	0	0	3	2	1	0	0	0	0	2	3	0	20	10	6	Fungi	unidentified_fungus	unidentified_fungus	unidentified_fungus	unidentified_fungus	unidentified_fungus	unidentified_fungus
OTU1543	255	203	329	106	106	63	14	18	40	15	8	33	20	33	14	Fungi	unidentified_fungus	unidentified_fungus	unidentified_fungus	unidentified_fungus	unidentified_fungus	unidentified_fungus
OTU1552	2	12	9	0	0	0	0	0	0	1	0	0	0	0	0	Fungi	unidentified_fungus	unidentified_fungus	unidentified_fungus	unidentified_fungus	unidentified_fungus	unidentified_fungus
OTU1556	40	12	62	54	0	39	0	2	7	2	0	0	13	10	6	Fungi	Ascomycota	Sordariomycetes	Sordariales	Lasiosphaeriaceae	Podospora	Podospora_sp
OTU1559	18	17	9	17	21	11	0	0	1	0	0	0	1	0	2	Fungi	unidentified_fungus	unidentified_fungus	unidentified_fungus	unidentified_fungus	unidentified_fungus	unidentified_fungus
OTU1560	5	4	4	0	0	2	6	1	6	0	0	3	37	99	28	Fungi	unidentified_fungus	unidentified_fungus	unidentified_fungus	unidentified_fungus	unidentified_fungus	unidentified_fungus
OTU1562	18	3	9	8	4	0	0	4	2	0	0	0	3	0	0	Fungi	Ascomycota	unidentified_fungus	unidentified_fungus	unidentified_fungus	unidentified_fungus	unidentified_fungus
OTU1564	7	26	12	7	0	3	0	2	0	0	2	0	2	8	0	Fungi	unidentified_fungus	unidentified_fungus	unidentified_fungus	unidentified_fungus	unidentified_fungus	unidentified_fungus
OTU1595	0	4	27	7	0	0	0	0	0	0	0	0	1	1	0	Fungi	Ascomycota	Dothideomycetes	Pleosporales	Didymosphaeriaceae	Paraphaeosphaeria	Paraphaeosphaeria_michotii
OTU1596	17	7	6	0	0	2	0	0	0	0	0	0	4	0	1	Fungi	unidentified_fungus	unidentified_fungus	unidentified_fungus	unidentified_fungus	unidentified_fungus	unidentified_fungus
OTU1622	122	80	76	3	1	2	1	2	4	0	1	0	0	4	0	Fungi	unidentified_fungus	unidentified_fungus	unidentified_fungus	unidentified_fungus	unidentified_fungus	unidentified_fungus
OTU1655	57	103	69	106	18	88	4	2	3	27	3	7	30	9	6	Fungi	unidentified_fungus	unidentified_fungus	unidentified_fungus	unidentified_fungus	unidentified_fungus	unidentified_fungus
OTU1662	18	21	36	63	20	32	1	0	8	1	1	4	4	5	0	Fungi	Ascomycota	Sordariomycetes	Hypocreales	Clavicipitaceae	Metapochonia	Metapochonia_suchlasporia
OTU1663	17	38	31	0	0	5	0	0	3	0	1	0	2	1	1	Fungi	Ascomycota	Dothideomycetes	Pleosporales	Pleosporaceae	unidentified_fungus	unidentified_fungus
OTU1669	249	766	577	35	59	27	10	12	20	10	11	9	7	6	5	Fungi	unidentified_fungus	unidentified_fungus	unidentified_fungus	unidentified_fungus	unidentified_fungus	unidentified_fungus
OTU1680	18	4	17	3	0	0	0	0	0	0	0	0	0	2	0	Fungi	Ascomycota	Sordariomycetes	Coniochaetales	Coniochaetaceae	Coniochaeta	Coniochaeta_ligniaria
OTU1688	35	53	28	15	41	5	2	4	2	20	1	3	8	0	2	Fungi	Ascomycota	Sordariomycetes	Hypocreales	Nectriaceae	Volutella	Volutella_sp
OTU1694	3	1	15	0	0	0	0	0	1	0	0	0	0	0	3	Fungi	unidentified_fungus	unidentified_fungus	unidentified_fungus	unidentified_fungus	unidentified_fungus	unidentified_fungus
OTU1700	131	134	142	484	866	336	14	61	30	35	7	15	29	11	12	Fungi	unidentified_fungus	unidentified_fungus	unidentified_fungus	unidentified_fungus	unidentified_fungus	unidentified_fungus
OTU1721	172	177	79	57	252	169	691	402	571	333	151	166	208	295	106	Fungi	Ascomycota	Leotiomycetes	Thelebolales	Pseudeurotiaceae	Geomyces	Geomyces_sp
OTU1741	35	2	9	0	2	0	0	0	2	0	0	1	0	0	0	Fungi	unidentified_fungus	unidentified_fungus	unidentified_fungus	unidentified_fungus	unidentified_fungus	unidentified_fungus
OTU1742	1	5	2	0	46	0	0	0	0	0	0	0	0	0	1	Fungi	Basidiomycota	unidentified_fungus	unidentified_fungus	unidentified_fungus	unidentified_fungus	unidentified_fungus
OTU1745	0	3	0	9	38	6	0	2	1	0	0	2	4	0	1	Fungi	unidentified_fungus	unidentified_fungus	unidentified_fungus	unidentified_fungus	unidentified_fungus	unidentified_fungus
OTU1746	57	185	66	97	94	80	3549	67	90	279	559	2800	2651	2492	2508	Fungi	Mortierellomycota	Mortierellomycetes	Mortierellales	Mortierellaceae	Mortierella	Mortierella_sp
OTU1748	269	692	425	488	178	233	35	14	63	35	18	22	41	48	36	Fungi	unidentified_fungus	unidentified_fungus	unidentified_fungus	unidentified_fungus	unidentified_fungus	unidentified_fungus
OTU1759	18	26	10	16	86	279	2	5	24	841	41	11	60	17	56	Fungi	Mortierellomycota	Mortierellomycetes	Mortierellales	Mortierellaceae	Mortierella	Mortierella_sp
OTU1765	4	9	4	54	58	28	0	0	3	0	0	0	2	2	1	Fungi	Basidiomycota	Tremellomycetes	unidentified_fungus	unidentified_fungus	unidentified_fungus	unidentified_fungus
OTU1784	18	11	5	0	0	2	0	0	0	0	0	0	0	0	0	Fungi	unidentified_fungus	unidentified_fungus	unidentified_fungus	unidentified_fungus	unidentified_fungus	unidentified_fungus
OTU1807	5	11	21	1	0	0	0	0	1	0	0	0	4	0	0	Fungi	Ascomycota	Sordariomycetes	Microascales	Microascaceae	Acaulium	Acaulium_acremonium
OTU1815	10	38	5	63	31	78	51	4	38	1	3	5	38	21	44	Fungi	Mortierellomycota	Mortierellomycetes	Mortierellales	Mortierellaceae	Mortierella	Mortierella_sp
OTU1817	0	2	0	12	9	9	0	0	2	0	0	0	0	0	0	Fungi	Basidiomycota	unidentified_fungus	unidentified_fungus	unidentified_fungus	unidentified_fungus	unidentified_fungus
OTU1818	12	6	5	1	0	0	0	0	0	0	0	0	0	0	0	Fungi	unidentified_fungus	unidentified_fungus	unidentified_fungus	unidentified_fungus	unidentified_fungus	unidentified_fungus
OTU1823	264	439	107	122	312	391	42	123	131	317	28	351	45	22	59	Fungi	Ascomycota	Sordariomycetes	Sordariales	Chaetomiaceae	Humicola	Humicola_grisea
OTU1847	22	21	30	0	11	12	2	1	2	1	0	0	2	3	2	Fungi	unidentified_fungus	unidentified_fungus	unidentified_fungus	unidentified_fungus	unidentified_fungus	unidentified_fungus
OTU1873	158	89	148	30	108	41	4	3	9	4	2	2	8	6	10	Fungi	unidentified_fungus	unidentified_fungus	unidentified_fungus	unidentified_fungus	unidentified_fungus	unidentified_fungus
OTU1874	45	10	2	5	22	1	0	0	1	0	0	0	0	4	0	Fungi	unidentified_fungus	unidentified_fungus	unidentified_fungus	unidentified_fungus	unidentified_fungus	unidentified_fungus
OTU1894	49	75	16	71	50	46	739	452	1653	143	40	125	191	312	56	Fungi	Ascomycota	Leotiomycetes	Thelebolales	Pseudeurotiaceae	Pseudeurotium	Pseudeurotium_sp
OTU1895	15	27	18	7	18	13	0	0	3	3	0	2	3	0	1	Fungi	unidentified_fungus	unidentified_fungus	unidentified_fungus	unidentified_fungus	unidentified_fungus	unidentified_fungus
OTU1929	1	3	7	0	37	0	0	0	0	0	0	0	0	0	0	Fungi	unidentified_fungus	unidentified_fungus	unidentified_fungus	unidentified_fungus	unidentified_fungus	unidentified_fungus
OTU1935	110	133	134	51	45	40	9	3	7	4	1	1	12	15	4	Fungi	unidentified_fungus	unidentified_fungus	unidentified_fungus	unidentified_fungus	unidentified_fungus	unidentified_fungus
OTU1937	1	3	1	1	3	2	3	3	0	8	0	3	64	84	37	Fungi	Ascomycota	unidentified_fungus	unidentified_fungus	unidentified_fungus	unidentified_fungus	unidentified_fungus
OTU1939	1	4	3	36	18	34	0	0	0	1	3	0	0	0	1	Fungi	Ascomycota	Eurotiomycetes	Eurotiales	Aspergillaceae	Penicillium	Penicillium_sp
OTU1944	7	8	23	0	0	0	0	0	0	0	0	0	2	0	1	Fungi	unidentified_fungus	unidentified_fungus	unidentified_fungus	unidentified_fungus	unidentified_fungus	unidentified_fungus
OTU1946	3	1	10	0	3	7	0	1	0	0	0	0	0	0	0	Fungi	unidentified_fungus	unidentified_fungus	unidentified_fungus	unidentified_fungus	unidentified_fungus	unidentified_fungus
OTU1984	1	5	1	15	39	8	0	0	2	0	0	0	0	0	0	Fungi	Ascomycota	Leotiomycetes	Incertae_sedis	Myxotrichaceae	Gymnostellatospora	Gymnostellatospora_sp
OTU1985	8	16	12	2	23	5	0	0	2	2	0	0	0	0	1	Fungi	Ascomycota	Sordariomycetes	Hypocreales	Clavicipitaceae	Metarhizium	Metarhizium_marquandii
OTU1986	4	1	4	17	7	8	0	0	0	0	0	0	0	0	0	Fungi	unidentified_fungus	unidentified_fungus	unidentified_fungus	unidentified_fungus	unidentified_fungus	unidentified_fungus
OTU2000	9	9	25	1	1	0	0	0	2	0	0	2	0	0	0	Fungi	unidentified_fungus	unidentified_fungus	unidentified_fungus	unidentified_fungus	unidentified_fungus	unidentified_fungus
OTU2024	3	9	7	21	57	27	0	1	0	3	0	0	3	11	1	Fungi	unidentified_fungus	unidentified_fungus	unidentified_fungus	unidentified_fungus	unidentified_fungus	unidentified_fungus
OTU2025	12	3	5	43	17	34	0	0	1	0	0	0	1	0	0	Fungi	unidentified_fungus	unidentified_fungus	unidentified_fungus	unidentified_fungus	unidentified_fungus	unidentified_fungus
OTU2069	15	1	14	9	1	0	0	0	0	0	2	0	0	0	0	Fungi	unidentified_fungus	unidentified_fungus	unidentified_fungus	unidentified_fungus	unidentified_fungus	unidentified_fungus
OTU2092	26	12	29	11	17	17	0	0	4	0	0	3	5	1	2	Fungi	Ascomycota	unidentified_fungus	unidentified_fungus	unidentified_fungus	unidentified_fungus	unidentified_fungus
OTU2106	11	20	3	7	0	0	2	0	1	0	0	0	0	0	0	Fungi	unidentified_fungus	unidentified_fungus	unidentified_fungus	unidentified_fungus	unidentified_fungus	unidentified_fungus
OTU2108	4	1	1	0	0	6	1	0	0	4	1	13	6	10	6	Fungi	Ascomycota	Leotiomycetes	Incertae_sedis	Myxotrichaceae	Oidiodendron	Oidiodendron_truncatum
OTU2111	12	6	5	0	0	0	0	0	0	0	0	0	0	0	0	Fungi	Basidiomycota	unidentified_fungus	unidentified_fungus	unidentified_fungus	unidentified_fungus	unidentified_fungus
OTU2123	8	10	8	45	41	22	2	0	3	20	2	5	8	6	4	Fungi	unidentified_fungus	unidentified_fungus	unidentified_fungus	unidentified_fungus	unidentified_fungus	unidentified_fungus
OTU2150	8	4	2	3	7	2	0	0	5	0	1	0	0	0	0	Fungi	Ascomycota	Sordariomycetes	Hypocreales	Incertae_sedis	Acremonium	Acremonium_rutilum
OTU2151	11	2	4	10	0	0	0	2	0	1	0	0	0	0	0	Fungi	unidentified_fungus	unidentified_fungus	unidentified_fungus	unidentified_fungus	unidentified_fungus	unidentified_fungus
OTU2152	1	5	20	3	7	0	0	0	1	5	0	0	4	4	0	Fungi	unidentified_fungus	unidentified_fungus	unidentified_fungus	unidentified_fungus	unidentified_fungus	unidentified_fungus
OTU2156	0	0	2	18	5	10	0	0	0	0	0	0	0	0	0	Fungi	unidentified_fungus	unidentified_fungus	unidentified_fungus	unidentified_fungus	unidentified_fungus	unidentified_fungus
OTU2190	33	16	28	2	11	1	0	0	4	0	0	0	0	6	0	Fungi	Chytridiomycota	unidentified_fungus	unidentified_fungus	unidentified_fungus	unidentified_fungus	unidentified_fungus
OTU2229	0	5	7	12	6	27	0	0	0	0	0	0	1	0	0	Fungi	Ascomycota	unidentified_fungus	unidentified_fungus	unidentified_fungus	unidentified_fungus	unidentified_fungus
OTU2236	21	9	1	4	21	18	0	3	3	0	0	4	0	2	2	Fungi	Ascomycota	Dothideomycetes	Pleosporales	unidentified_fungus	unidentified_fungus	unidentified_fungus
OTU2237	6	25	9	5	0	4	0	0	0	2	0	2	0	1	0	Fungi	Basidiomycota	unidentified_fungus	unidentified_fungus	unidentified_fungus	unidentified_fungus	unidentified_fungus
OTU2240	0	3	1	0	0	1	0	0	4	61	103	97	0	0	0	Fungi	Mortierellomycota	Mortierellomycetes	Mortierellales	Mortierellaceae	Mortierella	Mortierella_sp
OTU2269	18	32	52	0	0	0	3	14	8	2	0	1	7	0	3	Fungi	unidentified_fungus	unidentified_fungus	unidentified_fungus	unidentified_fungus	unidentified_fungus	unidentified_fungus
OTU2271	19	8	17	0	0	0	0	0	0	0	0	0	0	0	0	Fungi	unidentified_fungus	unidentified_fungus	unidentified_fungus	unidentified_fungus	unidentified_fungus	unidentified_fungus
OTU2272	6	0	0	16	0	12	0	0	0	0	0	0	4	0	0	Fungi	Ascomycota	Sordariomycetes	Hypocreales	Cordycipitaceae	Isara	Isara_sp
OTU2273	0	22	0	5	1	4	0	0	0	0	0	0	0	0	0	Fungi	Ascomycota	Sordariomycetes	Hypocreales	Incertae_sedis	Acremonium	Acremonium_salmoneum
OTU2277	11	2	1	11	1	4	0	0	2	0	0	0	0	3	0	Fungi	Ascomycota	unidentified_fungus	unidentified_fungus	unidentified_fungus	unidentified_fungus	unidentified_fungus
OTU2305	15	16	7	5	6	13	0	1	0	0	0	2	2	3	0	Fungi	unidentified_fungus	unidentified_fungus	unidentified_fungus	unidentified_fungus	unidentified_fungus	unidentified_fungus
OTU2323	1	11	0	34	22	90	2	0	1	0	1	2	2	2	0	Fungi	Ascomycota	unidentified_fungus	unidentified_fungus	unidentified_fungus	unidentified_fungus	unidentified_fungus
OTU2325	5	6	21	27	14	0	1	0	0	0	0	0	0	7	0	Fungi	Ascomycota	Pezizomycetes	Pezizales	Helvellaceae	Helvella	Helvella_sp
OTU2327	1	1	0	13	5	10	0	4	3	1	0	3	0	0	0	Fungi	unidentified_fungus	unidentified_fungus	unidentified_fungus	unidentified_fungus	unidentified_fungus	unidentified_fungus
OTU2333	11	0	0	0	3	18	0	0	1	0	0	0	0	0	0	Fungi	Ascomycota	Sordariomycetes	Myrmecridiales	Myrmecridiaceae	Myrmecridium	Myrmecridium_phragmitis
OTU2367	7	3	0	1	0	38	1	0	0	0	0	0	0	0	1	Fungi	unidentified_fungus	unidentified_fungus	unidentified_fungus	unidentified_fungus	unidentified_fungus	unidentified_fungus
OTU2368	0	7	1	9	13	17	1	0	0	0	0	0	0	1	0	Fungi	unidentified_fungus	unidentified_fungus	unidentified_fungus	unidentified_fungus	unidentified_fungus	unidentified_fungus
OTU2373	43	24	26	3	1	1	0	0	2	3	1	3	0	0	2	Fungi	unidentified_fungus	unidentified_fungus	unidentified_fungus	unidentified_fungus	unidentified_fungus	unidentified_fungus
OTU2421	76	31	43	9	5	14	7	1	0	0	0	0	3	0	1	Fungi	Ascomycota	Sordariomycetes	Hypocreales	unidentified_fungus	unidentified_fungus	unidentified_fungus
OTU2424	9	1	14	0	1	0	0	0	0	0	0	0	0	1	0	Fungi	Ascomycota	unidentified_fungus	unidentified_fungus	unidentified_fungus	unidentified_fungus	unidentified_fungus
OTU2425	5	11	15	26	7	6	0	0	0	2	1	0	13	1	0	Fungi	Ascomycota	Sordariomycetes	Hypocreales	Nectriaceae	Nectria	Nectria_sp
OTU2444	35	31	51	34	7	45	4	0	4	3	0	1	2	3	1	Fungi	unidentified_fungus	unidentified_fungus	unidentified_fungus	unidentified_fungus	unidentified_fungus	unidentified_fungus
OTU2449	26	50	19	70	11	77	7	4	2	3	0	0	10	1	0	Fungi	Ascomycota	Sordariomycetes	Hypocreales	Incertae_sedis	Emericellopsis	Emericellopsis_microspora
OTU2494	3	8	4	69	31	79	0	0	3	0	0	0	0	0	0	Fungi	unidentified_fungus	unidentified_fungus	unidentified_fungus	unidentified_fungus	unidentified_fungus	unidentified_fungus
OTU2499	14	6	44	2	12	0	1	1	1	0	0	0	2	0	2	Fungi	Ascomycota	Leotiomycetes	Helotiales	unidentified_fungus	unidentified_fungus	unidentified_fungus
OTU2501	10	1	8	0	5	3	2	0	0	0	0	0	1	0	0	Fungi	unidentified_fungus	unidentified_fungus	unidentified_fungus	unidentified_fungus	unidentified_fungus	unidentified_fungus
OTU2503	0	6	0	0	4	29	0	0	2	0	0	0	0	0	0	Fungi	unidentified_fungus	unidentified_fungus	unidentified_fungus	unidentified_fungus	unidentified_fungus	unidentified_fungus
OTU2504	4	9	13	0	3	0	0	1	0	0	0	0	0	0	1	Fungi	Basidiomycota	unidentified_fungus	unidentified_fungus	unidentified_fungus	unidentified_fungus	unidentified_fungus
OTU2518	154	94	205	50	88	56	2	8	13	10	3	6	10	20	9	Fungi	unidentified_fungus	unidentified_fungus	unidentified_fungus	unidentified_fungus	unidentified_fungus	unidentified_fungus
OTU2526	50	53	85	2	56	2	1	1	4	4	0	0	23	4	11	Fungi	unidentified_fungus	unidentified_fungus	unidentified_fungus	unidentified_fungus	unidentified_fungus	unidentified_fungus
OTU2541	27	23	24	5	16	4	1	0	0	0	1	0	2	1	1	Fungi	unidentified_fungus	unidentified_fungus	unidentified_fungus	unidentified_fungus	unidentified_fungus	unidentified_fungus
OTU2572	22	13	28	0	14	4	0	8	0	0	0	6	1	0	1	Fungi	Ascomycota	Saccharomycetes	Saccharomycetales	Saccharomycodaceae	Nadsonia	Nadsonia_starkeyi-henricii
OTU2573	354	368	443	75	192	76	6	8	27	7	4	7	38	15	11	Fungi	Ascomycota	Dothideomycetes	Pleosporales	Melanommataceae	Pleotrichocladium	Pleotrichocladium_opacum
OTU2592	5	6	0	4	3	2	23	9	10	6	1	14	60	63	13	Fungi	Ascomycota	unidentified_fungus	unidentified_fungus	unidentified_fungus	unidentified_fungus	unidentified_fungus
OTU2625	21	8	0	1	0	4	0	0	0	0	0	0	0	1	0	Fungi	unidentified_fungus	unidentified_fungus	unidentified_fungus	unidentified_fungus	unidentified_fungus	unidentified_fungus
OTU2626	3	1	17	1	15	2	0	0	0	1	2	0	0	3	0	Fungi	Ascomycota	Sordariomycetes	Hypocreales	Incertae_sedis	Acremonium	Acremonium_cereale
OTU2681	95	29	17	13	0	65	5	0	4	9	0	2	2	6	0	Fungi	Ascomycota	Sordariomycetes	Hypocreales	Bionectriaceae	Clonostachys	Clonostachys_divergens
OTU2686	8	1	0	0	0	13	0	0	0	0	0	0	2	0	0	Fungi	Ascomycota	Sordariomycetes	Hypocreales	Incertae_sedis	Acremonium	Acremonium_sp
OTU2688	4562	3399	3147	19096	3216	4516	1789	1513	865	384	244	333	1462	1404	1350	Fungi	Mortierellomycota	Mortierellomycetes	Mortierellales	Mortierellaceae	Mortierella	Mortierella_sp
OTU2738	122	827	335	83	92	63	9	11	12	2	4	3	20	22	5	Fungi	Basidiomycota	unidentified_fungus	unidentified_fungus	unidentified_fungus	unidentified_fungus	unidentified_fungus
OTU2740	155	121	117	115	25	29	6	3	17	9	6	8	11	35	4	Fungi	Basidiomycota	Tremellomycetes	Tremellales	Tremellaceae	Cryptococcus	Cryptococcus_sp
OTU2746	10	12	7	4	1	1	3	0	0	3	0	0	0	0	0	Fungi	Basidiomycota	Agaricomycetes	unidentified_fungus	unidentified_fungus	unidentified_fungus	unidentified_fungus
OTU2747	1	2	11	3	9	0	0	0	0	0	0	0	0	4	0	Fungi	Ascomycota	Sordariomycetes	Sordariales	Sordariaceae	Sordaria	Sordaria_sp
OTU2749	6	6	4	2	14	7	0	0	0	0	0	0	4	0	0	Fungi	Ascomycota	Eurotiomycetes	Chaetothyriales	Herpotrichiellaceae	Heteroconium	Heteroconium_sp
OTU2764	2	3	2	5	8	3	0	0	2	0	0	0	0	0	0	Fungi	unidentified_fungus	unidentified_fungus	unidentified_fungus	unidentified_fungus	unidentified_fungus	unidentified_fungus
OTU2768	23	4	0	0	19	5	0	0	0	0	0	1	0	0	0	Fungi	unidentified_fungus	unidentified_fungus	unidentified_fungus	unidentified_fungus	unidentified_fungus	unidentified_fungus
OTU2769	219	148	154	573	137	203	86	82	48	26	16	24	113	92	74	Fungi	Mortierellomycota	Mortierellomycetes	Mortierellales	Mortierellaceae	Mortierella	Mortierella_sp
OTU2793	70	243	101	1	3	3	3	1	3	4	3	4	1	1	7	Fungi	unidentified_fungus	unidentified_fungus	unidentified_fungus	unidentified_fungus	unidentified_fungus	unidentified_fungus
OTU2801	230	166	249	70	61	69	6	0	7	9	10	12	38	75	27	Fungi	Ascomycota	Sordariomycetes	Hypocreales	Nectriaceae	Cylindrocarpon	Cylindrocarpon_sp
OTU2811	0	9	1	16	26	26	0	0	0	0	0	1	0	6	3	Fungi	unidentified_fungus	unidentified_fungus	unidentified_fungus	unidentified_fungus	unidentified_fungus	unidentified_fungus
OTU2813	5	1	9	1	9	9	0	0	1	0	0	1	0	0	0	Fungi	Ascomycota	unidentified_fungus	unidentified_fungus	unidentified_fungus	unidentified_fungus	unidentified_fungus
OTU2816	5	10	3	20	22	11	3	6	6	8	13	30	35	25	34	Fungi	unidentified_fungus	unidentified_fungus	unidentified_fungus	unidentified_fungus	unidentified_fungus	unidentified_fungus
OTU2878	31	18	15	72	28	21	5	6	17	3	1	0	8	12	20	Fungi	Mortierellomycota	Mortierellomycetes	Mortierellales	Mortierellaceae	Mortierella	Mortierella_sp
OTU2883	93	12	12	0	4	0	6	2	8	0	0	1	0	2	0	Fungi	Chytridiomycota	unidentified_fungus	unidentified_fungus	unidentified_fungus	unidentified_fungus	unidentified_fungus
OTU2887	20	2	9	0	0	0	0	0	0	4	0	0	0	0	0	Fungi	unidentified_fungus	unidentified_fungus	unidentified_fungus	unidentified_fungus	unidentified_fungus	unidentified_fungus
OTU2889	15	2	17	7	2	1	0	0	0	1	0	0	0	0	0	Fungi	Ascomycota	Dothideomycetes	Pleosporales	Lentitheciaceae	Keissleriella	Keissleriella_sp
OTU2892	4	2	11	1	0	7	0	0	0	0	0	0	0	0	0	Fungi	unidentified_fungus	unidentified_fungus	unidentified_fungus	unidentified_fungus	unidentified_fungus	unidentified_fungus
OTU2943	4	12	1	6	162	0	0	0	0	1	0	0	1	1	0	Fungi	Chytridiomycota	unidentified_fungus	unidentified_fungus	unidentified_fungus	unidentified_fungus	unidentified_fungus
OTU2948	9	5	16	1	0	5	0	0	0	0	0	0	0	1	0	Fungi	Ascomycota	Sordariomycetes	Hypocreales	Nectriaceae	Cosmospora	Cosmospora_sp
OTU2982	1173	564	1570	269	293	537	79	159	188	141	50	167	289	179	129	Fungi	Ascomycota	unidentified_fungus	unidentified_fungus	unidentified_fungus	unidentified_fungus	unidentified_fungus
OTU2991	13	27	6	51	96	91	0	0	1	1	0	0	1	0	0	Fungi	unidentified_fungus	unidentified_fungus	unidentified_fungus	unidentified_fungus	unidentified_fungus	unidentified_fungus
OTU2993	11	7	1	0	0	0	0	0	0	0	0	0	0	0	0	Fungi	Ascomycota	Agaricomycetes	unidentified_fungus	unidentified_fungus	unidentified_fungus	unidentified_fungus
OTU2995	6	0	0	9	0	7	0	0	1	0	0	0	0	0	1	Fungi	Ascomycota	unidentified_fungus	unidentified_fungus	unidentified_fungus	unidentified_fungus	unidentified_fungus
OTU2996	9	37	3	1	3	0	0	3	0	1	0	0	0	0	0	Fungi	Ascomycota	unidentified_fungus	unidentified_fungus	unidentified_fungus	unidentified_fungus	unidentified_fungus
OTU3000	1	2	12	1	14	0	1	0	2	0	0	0	0	0	0	Fungi	unidentified_fungus	unidentified_fungus	unidentified_fungus	unidentified_fungus	unidentified_fungus	unidentified_fungus
OTU3040	7	30	12	63	8	35	13	4	22	0	7	0	10	12	12	Fungi	Mortierellomycota	Mortierellomycetes	Mortierellales	Mortierellaceae	Mortierella	Mortierella_sp
OTU3046	19	27	40	31	142	61	1	0	3	1	0	0	4	1	4	Fungi	Ascomycota	Dothideomycetes	Pleosporales	unidentified_fungus	unidentified_fungus	unidentified_fungus
OTU3052	22	81	17	298	754	165	10	0	17	1	2	3	4	1	2	Fungi	Ascomycota	Sordariomycetes	Chaetosphaeriales	Chaetosphaeriaceae	Dinemasporium	Dinemasporium_pseudostrigosum
OTU3053	564	110	83	28	17	6	5	4	7	0	4	5	8	4	5	Fungi	unidentified_fungus	unidentified_fungus	unidentified_fungus	unidentified_fungus	unidentified_fungus	unidentified_fungus
OTU3054	79	58	68	14	12	17	2	0	1	0	3	5	5	6	4	Fungi	unidentified_fungus	unidentified_fungus	unidentified_fungus	unidentified_fungus	unidentified_fungus	unidentified_fungus
OTU3060	16	2	20	0	1	1	0	0	0	0	0	0	0	0	0	Fungi	unidentified_fungus	unidentified_fungus	unidentified_fungus	unidentified_fungus	unidentified_fungus	unidentified_fungus
OTU3075	2	7	1	30	4	6	15	7	7	3	7	18	4	3	8	Fungi	unidentified_fungus	unidentified_fungus	unidentified_fungus	unidentified_fungus	unidentified_fungus	unidentified_fungus
OTU3084	3	12	12	8	9	2	1	0	5	18	1	5	10	8	5	Fungi	Ascomycota	unidentified_fungus	unidentified_fungus	unidentified_fungus	unidentified_fungus	unidentified_fungus
OTU3122	1	4	4	7	13	21	0	3	1	0	0	1	0	2	0	Fungi	unidentified_fungus	unidentified_fungus	unidentified_fungus	unidentified_fungus	unidentified_fungus	unidentified_fungus
OTU3126	17	1	2	5	0	2	0	0	0	0	0	0	1	1	0	Fungi	unidentified_fungus	unidentified_fungus	unidentified_fungus	unidentified_fungus	unidentified_fungus	unidentified_fungus
OTU3127	385	89	142	1737	151	380	7	4	17	12	4	9	66	37	40	Fungi	Ascomycota	Sordariomycetes	Hypocreales	Nectriaceae	Fusarium	Fusarium_sp
OTU3128	7	34	5	183	128	122	2	0	15	12	4	8	5	4	6	Fungi	Glomeromycota	Glomeromycetes	Diversisporales	Diversisporaceae	Diversispora	Diversispora_sp
OTU3140	772	629	449	80	34	29	10	4	9	12	9	14	15	13	23	Fungi	Ascomycota	unidentified_fungus	unidentified_fungus	unidentified_fungus	unidentified_fungus	unidentified_fungus
OTU3187	381	231	454	12	40	16	1	3	8	8	5	4	4	4	6	Fungi	unidentified_fungus	unidentified_fungus	unidentified_fungus	unidentified_fungus	unidentified_fungus	unidentified_fungus
OTU3189	5	33	19	0	3	1	0	0	1	1	0	0	0	0	0	Fungi	Ascomycota	unidentified_fungus	unidentified_fungus	unidentified_fungus	unidentified_fungus	unidentified_fungus
OTU3190	6	13	13	1	1	0	0	0	0	0	0	0	0	0	0	Fungi	unidentified_fungus	unidentified_fungus	unidentified_fungus	unidentified_fungus	unidentified_fungus	unidentified_fungus
OTU3195	22	18	12	7	14	18	1	4	13	18	4	10	24	26	24	Fungi	Ascomycota	unidentified_fungus	unidentified_fungus	unidentified_fungus	unidentified_fungus	unidentified_fungus
OTU3259	40	8	29	23	6	18	2	0	5	24	3	6	21	10	8	Fungi	Ascomycota	Eurotiomycetes	Eurotiales	Trichocomaceae	Sagenomella	Sagenomella_oligospora
OTU3261	257	777	319	1346	2909	2990	678	5547	936	194	177	273	663	608	1296	Fungi	unidentified_fungus	unidentified_fungus	unidentified_fungus	unidentified_fungus	unidentified_fungus	unidentified_fungus
OTU3266	16	13	9	6	16	6	0	0	2	0	0	0	3	1	0	Fungi	unidentified_fungus	unidentified_fungus	unidentified_fungus	unidentified_fungus	unidentified_fungus	unidentified_fungus
OTU3306	0	18	3	33	0	2	1	0	0	0	0	1	33	10	4	Fungi	Ascomycota	Sordariomycetes	Hypocreales	Nectriaceae	Fusarium	Fusarium_culmorum
OTU3317	5	1	0	1	0	17	1	0	0	2	0	0	0	0	0	Fungi	Basidiomycota	Tremellomycetes	Cystobasidiales	Cystobasidiaceae	Cystofilobasidium	Cystofilobasidium_macerans
OTU3318	0	0	7	12	4	1	0	0	0	0	0	0	0	2	0	Fungi	unidentified_fungus	unidentified_fungus	unidentified_fungus	unidentified_fungus	unidentified_fungus	unidentified_fungus
OTU3320	2	0	0	0	25	0	0	0	0	0	0	0	0	0	0	Fungi	unidentified_fungus	unidentified_fungus	unidentified_fungus	unidentified_fungus	unidentified_fungus	unidentified_fungus
OTU3336	36	20	42	19	8	24	4	6	11	12	4	14	23	29	8	Fungi	Ascomycota	Sordariomycetes	Microascales	Microascaceae	Lophotrichus	Lophotrichus_sp
OTU3357	4	8	4	8	38	49	12	41	16	7	7	4	11	5	14	Fungi	unidentified_fungus	unidentified_fungus	unidentified_fungus	unidentified_fungus	unidentified_fungus	unidentified_fungus
OTU3363	15	5	1	1	34	0	0	1	0	0	0	0	0	0	0	Fungi	Ascomycota	Sordariomycetes	Hypocreales	Nectriaceae	Fusarium	Fusarium_sp
OTU3381	70	21	25	47	63	102	4	0	3	22	2	0	5	4	4	Fungi	Mucoromycota	unidentified_fungus	unidentified_fungus	unidentified_fungus	unidentified_fungus	unidentified_fungus
OTU3385	78	80	80	27	26	18	1	3	4	8	0	0	14	14	2	Fungi	unidentified_fungus	unidentified_fungus	unidentified_fungus	unidentified_fungus	unidentified_fungus	unidentified_fungus
OTU3409	21	14	37	11	4	23	0	2	1	1	0	2	1	1	0	Fungi	Ascomycota	Dothideomycetes	Incertae_sedis	Eremomycetaceae	Arthrographis	Arthrographis_sp
OTU3437	4	4	24	4	0	0	0	0	0	0	0	0	0	0	0	Fungi	Ascomycota	Sordariomycetes	Microascales	unidentified_fungus	unidentified_fungus	unidentified_fungus
OTU3447	1	5	3	22	1	9	10	1	11	0	0	0	6	9	20	Fungi	Ascomycota	unidentified_fungus	unidentified_fungus	unidentified_fungus	unidentified_fungus	unidentified_fungus

## Sheet: Library B
	C1A	C1B	C1C	P1A	P1B	P1C	P2A	P2B	P2C	P3A	P3B	P3C	P4A	P4B	P4C	Kingdom	Phylum	Class	Order	Family	Genus	Species
OTU63	1	0	14	5	1	22	0	0	1	0	0	0	0	0	0	Fungi	Zoopagomycota	Zoopagomycetes	Zoopagales	Piptocephalidaceae	Syncephalis	Syncephalis_sp
OTU713	477	943	598	2866	6085	6247	1876	1998	3264	485	233	1487	1266	1392	1990	Fungi	Mortierellomycota	Mortierellomycetes	Mortierellales	Mortierellaceae	Mortierella	Mortierella_hyalina
OTU734	892	993	502	256	932	1199	39	28	212	111	73	96	895	1030	1260	Fungi	Mortierellomycota	Mortierellomycetes	Mortierellales	Mortierellaceae	Mortierella	Mortierella_gamsii
OTU804	454	111	387	8	88	13	5	28	12	11	14	11	24	11	10	Fungi	Mortierellomycota	Mortierellomycetes	Mortierellales	Mortierellaceae	Mortierella	Mortierella_sclerotiella
OTU844	50	61	77	2	13	14	3	1	4	4	2	1	11	5	12	Fungi	Chytridiomycota	Rhizophydiomycetes	Rhizophydiales	Halomycetaceae	Paranamyces	Paranamyces_uniporus
OTU909	2704	2725	1815	8209	2390	2325	1349	1023	722	306	270	416	1204	1048	1195	Fungi	Mortierellomycota	Mortierellomycetes	Mortierellales	Mortierellaceae	Mortierella	Mortierella_minutissima
OTU980	0	1	5	39	3	0	0	0	9	2	0	0	2	2	3	Fungi	Olpidiomycota	Olpidiomycetes	Olpidiales	Olpidiaceae	Olpidium	Olpidium_brassicae
OTU1010	54	79	148	404	1318	841	56	40	38	8	41	83	125	91	113	Fungi	Mortierellomycota	Mortierellomycetes	Mortierellales	Mortierellaceae	Mortierella	Mortierella_gamsii
OTU1026	571	131	253	64	69	11	30	15	30	21	17	34	215	186	131	Fungi	Mortierellomycota	Mortierellomycetes	Mortierellales	Mortierellaceae	Mortierella	Mortierella_rishikesha
OTU1075	35	2	23	20	39	92	0	3	0	14	6	2	3	5	1	Fungi	Mortierellomycota	Mortierellomycetes	Mortierellales	Mortierellaceae	Mortierella	Mortierella_elongata
OTU1111	367	339	475	305	605	485	58	66	94	66	22	103	69	122	91	Fungi	Basidiomycota	Tremellomycetes	Filobasidiales	Piskurozymaceae	Solicoccozyma	Solicoccozyma_terricola
OTU1122	299	10	3	5	185	47	11	2	2	6	9	4	128	6	109	Fungi	Mortierellomycota	Mortierellomycetes	Mortierellales	Mortierellaceae	Mortierella	Mortierella_sarnyensis
OTU1158	97	198	146	1	2	0	0	0	0	1	0	3	0	0	0	Fungi	Glomeromycota	Glomeromycetes	Glomerales	Glomeraceae	Funneliformis	Funneliformis_geosporum
OTU1159	130	30	96	1	2	4	4	2	1	1	1	0	3	1	3	Fungi	Glomeromycota	Glomeromycetes	Glomerales	Claroideoglomeraceae	Claroideoglomus	unidentified_fungus
OTU1357	2	11	20	0	2	0	0	0	0	2	0	0	0	0	0	Fungi	Basidiomycota	Agaricomycetes	Trechisporales	Hydnodontaceae	Trechispora	Trechispora_cyatheae
OTU1360	0	0	0	13	33	6	0	0	0	0	0	0	0	0	0	Fungi	Mortierellomycota	Mortierellomycetes	Mortierellales	Mortierellaceae	Mortierella	Mortierella_sp
OTU1637	4	2	8	0	0	0	2	0	0	0	0	0	0	0	0	Fungi	Rozellomycota	unidentified_fungus	unidentified_fungus	unidentified_fungus	unidentified_fungus	unidentified_fungus
OTU1736	13	17	1	119	168	47	2	1	1	4	3	9	1	21	5	Fungi	Basidiomycota	Tremellomycetes	Cystofilobasidiales	Mrakiaceae	Tausonia	Tausonia_pullulans
OTU1865	39	45	33	0	0	0	0	0	4	0	0	0	1	0	0	Fungi	Glomeromycota	Glomeromycetes	Glomerales	Claroideoglomeraceae	Claroideoglomus	Claroideoglomus_sp
OTU1879	1	2	0	0	1	0	26	9	31	58	1	7	1	11	3	Fungi	Basidiomycota	Microbotryomycetes	Leucosporidiales	Leucosporidiaceae	Leucosporidium	Leucosporidium_drummii
OTU1981	13	15	29	25	18	4	0	0	7	17	8	13	12	8	3	Fungi	Basidiomycota	Agaricomycetes	Agaricales	Lyophyllaceae	Lyophyllum	Lyophyllum_fumosum
OTU2037	10	8	8	0	0	0	0	0	2	18	0	0	3	0	0	Fungi	Basidiomycota	Agaricomycetes	Agaricales	Entolomataceae	Entoloma	Entoloma_sericeum
OTU2133	0	0	0	1	0	0	0	0	0	0	0	0	23	13	16	Fungi	Basidiomycota	Agaricomycetes	Agaricales	Psathyrellaceae	Coprinellus	Coprinellus_flocculosus
OTU2205	0	0	8	7	3	11	0	0	1	0	0	0	3	0	0	Fungi	Ascomycota	Sordariomycetes	Microascales	Microascaceae	Scedosporium	Scedosporium_aurantiacum
OTU2267	10	5	35	4	3	0	0	3	1	4	1	2	0	0	4	Fungi	Ascomycota	Sordariomycetes	Microascales	Microascaceae	Pseudallescheria	Pseudallescheria_angusta
OTU2444	0	0	1	6	66	12	1	3	1	0	0	1	1	0	0	Fungi	Ascomycota	Eurotiomycetes	Chaetothyriales	Herpotrichiellaceae	Exophiala	Exophiala_opportunistica
OTU2599	112	167	165	196	304	336	22	49	24	4	2	25	31	30	17	Fungi	Ascomycota	Saccharomycetes	Saccharomycetales	Lipomycetaceae	Lipomyces	Lipomyces_lipofer
OTU2627	119	38	27	141	120	50	4	188	9	168	179	309	75	16	109	Fungi	Mucoromycota	Mucoromycetes	Mucorales	Mucoraceae	Mucor	Mucor_hiemalis
OTU2643	1	8	4	8	0	0	1	0	0	1	0	0	2	0	1	Fungi	Basidiomycota	Agaricomycetes	Polyporales	Meruliaceae	Bjerkandera	Bjerkandera_adusta
OTU2645	34	12	91	0	0	5	2	0	5	1	1	5	9	0	2	Fungi	Glomeromycota	Glomeromycetes	Glomerales	Glomeraceae	Glomus	Glomus_sp
OTU2659	11	3	11	0	0	2	0	0	0	0	0	2	0	0	0	Fungi	Ascomycota	Sordariomycetes	Microascales	Microascaceae	Petriella	Petriella_setifera
OTU2692	0	2	11	15	1	0	0	3	1	0	2	0	0	0	0	Fungi	Basidiomycota	Agaricomycetes	Amylocorticiales	Amylocorticiaceae	Amylocorticiellum	Amylocorticiellum_molle
OTU2710	361	455	535	384	600	563	49	22	33	126	67	82	65	83	64	Fungi	Ascomycota	Sordariomycetes	Glomerellales	Plectosphaerellaceae	Gibellulopsis	Gibellulopsis_piscis
OTU2713	30	32	11	55	235	21	8	32	36	268	84	59	66	16	8	Fungi	Ascomycota	Pezizomycetes	Pezizales	Pyronemataceae	unidentified_fungus	unidentified_fungus
OTU2715	20	45	30	9	0	0	0	2	0	3	0	0	0	0	0	Fungi	Ascomycota	Sordariomycetes	Glomerellales	Plectosphaerellaceae	Acrostalagmus	Acrostalagmus_luteoalbus
OTU2716	5	1	21	17	26	1	2	4	3	0	4	0	3	8	1	Fungi	Ascomycota	Sordariomycetes	Glomerellales	Plectosphaerellaceae	Sodiomyces	Sodiomyces_alkalinus
OTU2721	0	9	4	11	1	5	1	0	4	0	0	0	0	0	0	Fungi	Ascomycota	Saccharomycetes	Saccharomycetales	Lipomycetaceae	Lipomyces	Lipomyces_starkeyi
OTU2772	0	2	3	18	41	21	0	0	0	0	0	0	0	1	0	Fungi	Ascomycota	Sordariomycetes	Hypocreales	Hypocreaceae	Hypomyces	Hypomyces_sp
OTU2775	1449	861	1324	529	643	727	317	260	474	503	318	507	1692	1651	1052	Fungi	Ascomycota	Sordariomycetes	unidentified_fungus	unidentified_fungus	unidentified_fungus	unidentified_fungus
OTU2780	78	24	47	14	49	14	1	1	2	0	3	5	6	4	0	Fungi	Ascomycota	Sordariomycetes	Hypocreales	Bionectriaceae	Gliomastix	Gliomastix_murorum
OTU2797	7	6	4	21	3	76	0	1	1	4	0	0	0	0	0	Fungi	Ascomycota	Saccharomycetes	Saccharomycetales	unidentified_fungus	unidentified_fungus	unidentified_fungus
OTU2814	1	6	7	35	127	116	5	3	1	2	1	3	0	0	0	Fungi	Ascomycota	Sordariomycetes	Hypocreales	Clavicipitaceae	Metarhizium	Metarhizium_anisopliae
OTU2815	84	18	15	4	113	0	1	1	1	4	7	7	7	0	0	Fungi	Ascomycota	Sordariomycetes	Hypocreales	Hypocreaceae	Trichoderma	Trichoderma_pubescens
OTU2833	5	0	19	0	0	0	2	0	1	1	1	0	0	0	1	Fungi	Ascomycota	Sordariomycetes	Hypocreales	Stachybotryaceae	Stachybotrys	Stachybotrys_chartarum
OTU2834	0	0	0	6	5	43	2	0	0	0	0	0	0	0	0	Fungi	Ascomycota	Sordariomycetes	Boliniales	Incertae_sedis	Junewangia	Junewangia_sp
OTU2849	8	5	9	18	0	62	0	3	0	0	1	0	2	0	1	Fungi	Ascomycota	Sordariomycetes	Hypocreales	Incertae_sedis	Sarocladium	Sarocladium_strictum
OTU2851	2	5	0	3	0	0	0	2	0	0	5	0	0	0	0	Fungi	Mucoromycota	Mucoromycetes	Mucorales	Mucoraceae	Mucor	Mucor_hiemalis
OTU2899	167	148	223	206	114	236	6	13	19	28	22	15	58	40	18	Fungi	Basidiomycota	Tremellomycetes	Tremellales	Trimorphomycetaceae	Saitozyma	Saitozyma_podzolica
OTU2902	26	28	27	32	78	45	0	0	2	0	1	0	1	3	1	Fungi	Ascomycota	Sordariomycetes	Hypocreales	Hypocreaceae	Trichoderma	Trichoderma_stromaticum
OTU2922	10	26	27	0	0	0	0	1	0	2	0	0	0	0	0	Fungi	Ascomycota	Sordariomycetes	Magnaporthales	Magnaporthaceae	Gaeumannomyces	Gaeumannomyces_graminis
OTU2958	16	9	21	1	32	12	0	0	4	1	0	0	15	0	3	Fungi	Ascomycota	Sordariomycetes	Hypocreales	Nectriaceae	Volutella	Volutella_ciliata
OTU2985	1	0	0	3	7	32	2	0	0	0	0	0	0	0	0	Fungi	Ascomycota	Eurotiomycetes	Eurotiales	Aspergillaceae	Aspergillus	Aspergillus_caesiellus
OTU3007	479	579	699	644	996	1620	47	58	76	361	37	94	128	259	50	Fungi	Ascomycota	Dothideomycetes	Pleosporales	Didymellaceae	Didymella	Didymella_exigua
OTU3036	271	306	287	302	609	197	18	23	20	15	6	28	13	30	17	Fungi	Ascomycota	Sordariomycetes	Coniochaetales	Coniochaetaceae	Lecythophora	Lecythophora_sp
OTU3053	7	11	0	0	0	0	0	0	0	0	0	0	2	3	0	Fungi	Ascomycota	Sordariomycetes	Hypocreales	unidentified_fungus	unidentified_fungus	unidentified_fungus
OTU3073	0	1	4	3	7	0	0	0	0	0	1	16	4	1	6	Fungi	Ascomycota	Sordariomycetes	Hypocreales	Hypocreaceae	Trichoderma	Trichoderma_piluliferum
OTU3107	11	24	8	0	0	0	4	1	1	0	0	0	0	3	0	Fungi	Ascomycota	Pezizomycetes	Pezizales	Pyronemataceae	Scutellinia	Scutellinia_sp
OTU3108	8	10	10	15	12	26	1	1	1	3	0	1	4	1	4	Fungi	Ascomycota	Eurotiomycetes	Eurotiales	Aspergillaceae	Penicillium	Penicillium_herquei
OTU3117	9	0	0	10	8	7	0	0	0	0	0	4	0	1	0	Fungi	Ascomycota	Eurotiomycetes	Eurotiales	Aspergillaceae	Penicillium	Penicillium_polonicum
OTU3161	45	183	142	528	705	862	24	14	42	17	16	19	77	107	79	Fungi	Ascomycota	Leotiomycetes	Helotiales	Helotiaceae	Hymenoscyphus	Hymenoscyphus_sp
OTU3192	7607	6471	4188	1405	1847	1324	713	600	616	395	294	341	2228	2061	2103	Fungi	Ascomycota	Leotiomycetes	Thelebolales	Pseudeurotiaceae	Pseudeurotium	Pseudeurotium_hygrophilum
OTU3200	1	7	0	5	11	20	0	0	0	0	1	0	0	0	0	Fungi	Ascomycota	Sordariomycetes	Hypocreales	Cordycipitaceae	Beauveria	Beauveria_bassiana
OTU3231	25	10	13	11	4	7	3	2	1	5	2	4	4	0	1	Fungi	Ascomycota	Eurotiomycetes	Eurotiales	Aspergillaceae	Penicillium	Penicillium_senticosum
OTU3244	99	125	87	71	165	139	19	9	29	13	14	11	53	55	54	Fungi	Ascomycota	Leotiomycetes	Thelebolales	Thelebolaceae	Thelebolus	Thelebolus_globosus
OTU3248	0	5	2	0	1	22	0	3	0	0	0	0	0	2	0	Fungi	Ascomycota	Sordariomycetes	Hypocreales	Nectriaceae	Cosmospora	Cosmospora_arxii
OTU3250	85	29	167	170	255	283	7	3	11	6	4	11	68	87	21	Fungi	Ascomycota	Leotiomycetes	Helotiales	Helotiaceae	Articulospora	Articulospora_sp
OTU3259	2	1	1	5	51	0	0	0	0	0	0	7	7	0	0	Fungi	Ascomycota	Dothideomycetes	Pleosporales	Pleosporaceae	Alternaria	Alternaria_eichhorniae
OTU3268	759	477	775	269	225	180	22	25	22	26	29	36	97	56	97	Fungi	Ascomycota	unidentified_fungus	unidentified_fungus	unidentified_fungus	unidentified_fungus	unidentified_fungus
OTU3275	226	32	133	5	1	5	3	2	3	7	12	0	4	6	6	Fungi	Ascomycota	Leotiomycetes	Helotiales	Helotiaceae	Hymenoscyphus	Hymenoscyphus_menthae
OTU3279	3	3	0	88	28	227	1	0	0	0	0	0	2	0	0	Fungi	Ascomycota	Eurotiomycetes	Chaetothyriales	Herpotrichiellaceae	Cladophialophora	Cladophialophora_humicola
OTU3282	8	10	14	7	1	0	0	1	1	39	0	2	3	0	1	Fungi	Ascomycota	Sordariomycetes	Sordariales	Chaetomiaceae	Humicola	Humicola_olivacea
OTU3289	2	1	6	0	0	0	5	1	0	0	0	0	0	0	3	Fungi	unidentified_fungus	unidentified_fungus	unidentified_fungus	unidentified_fungus	unidentified_fungus	unidentified_fungus
OTU3290	5	0	5	3	2	0	0	1	0	0	0	0	3	0	11	Fungi	Ascomycota	Sordariomycetes	Hypocreales	Ophiocordycipitaceae	Purpureocillium	Purpureocillium_lavendulum
OTU3308	480	391	644	175	267	189	35	34	16	30	20	41	181	75	82	Fungi	Ascomycota	Leotiomycetes	Helotiales	Incertae_sedis	Tetracladium	Tetracladium_sp
OTU3309	79	101	71	23	52	30	4	13	4	30	35	19	157	110	91	Fungi	Ascomycota	Incertae_sedis	Incertae_sedis	Incertae_sedis	Hymenula	Hymenula_cerealis
OTU3359	1	0	31	3	1	7	0	1	3	17	0	1	3	3	6	Fungi	Ascomycota	Leotiomycetes	Helotiales	Helotiaceae	Hymenoscyphus	Hymenoscyphus_varicosporoides
OTU3380	64	92	68	56	68	33	13	4	3	4	4	10	17	55	24	Fungi	Ascomycota	Sordariomycetes	Sordariales	Lasiosphaeriaceae	unidentified_fungus	unidentified_fungus
OTU3419	2	1	35	1	1	3	1	1	4	4	2	5	67	52	25	Fungi	Ascomycota	Dothideomycetes	Pleosporales	Leptosphaeriaceae	Sphaerellopsis	Sphaerellopsis_filum
OTU3438	8	0	4	0	0	13	0	0	0	0	0	0	7	0	0	Fungi	Ascomycota	Dothideomycetes	Dothideales	Aureobasidiaceae	Aureobasidium	Aureobasidium_pullulans
OTU3477	1	0	0	80	2	25	1	1	0	0	0	3	0	0	0	Fungi	unidentified_fungus	unidentified_fungus	unidentified_fungus	unidentified_fungus	unidentified_fungus	unidentified_fungus
OTU3479	4	3	27	10	5	15	2	1	1	0	0	9	1	5	13	Fungi	Ascomycota	Dothideomycetes	Pleosporales	Didymosphaeriaceae	Paraphaeosphaeria	Paraphaeosphaeria_parmeliae
OTU3545	15	17	13	1	0	6	0	0	0	2	0	0	15	26	17	Fungi	Ascomycota	Dothideomycetes	Pleosporales	Phaeosphaeriaceae	unidentified_fungus	unidentified_fungus
OTU3553	159	77	60	50	50	10	6	6	2	20	6	0	10	12	4	Fungi	Ascomycota	Sordariomycetes	Sordariales	Lasiosphaeriaceae	Apodus	Apodus_deciduus
OTU3617	52	16	23	86	190	199	1	0	1	3	3	13	10	1	0	Fungi	Ascomycota	Dothideomycetes	Pleosporales	Phaeosphaeriaceae	unidentified_fungus	unidentified_fungus
OTU3672	168	117	72	213	563	365	10	10	8	38	11	19	32	9	28	Fungi	Ascomycota	Dothideomycetes	Capnodiales	Cladosporiaceae	Mycosphaerella	Mycosphaerella_tassiana
OTU3703	14	0	34	0	0	0	3	0	1	0	0	0	13	0	3	Fungi	Ascomycota	Dothideomycetes	Pleosporales	Lentitheciaceae	Darksidea	Darksidea_epsilon
OTU3756	0	0	3	28	0	0	1	0	1	3	0	0	0	0	0	Fungi	Ascomycota	Leotiomycetes	Helotiales	Hyaloscyphaceae	Glutinomyces	Glutinomyces_sp
OTU3807	45	41	44	158	319	165	32	49	39	62	29	35	72	61	80	Fungi	Ascomycota	Leotiomycetes	Thelebolales	Pseudeurotiaceae	Pseudogymnoascus	Pseudogymnoascus_roseus
OTU3815	2	0	14	0	0	14	0	0	2	0	0	0	0	0	0	Fungi	Ascomycota	Leotiomycetes	Helotiales	Leotiaceae	Neobulgaria	Neobulgaria_sp
OTU3816	0	8	18	1	0	3	0	0	1	0	0	0	0	0	0	Fungi	Ascomycota	Leotiomycetes	Helotiales	unidentified_fungus	unidentified_fungus	unidentified_fungus
OTU3818	11	27	25	5	1	0	1	3	1	0	2	1	1	1	0	Fungi	Ascomycota	Leotiomycetes	Helotiales	unidentified_fungus	unidentified_fungus	unidentified_fungus
OTU3834	21	9	4	2	30	0	2	0	1	0	1	2	0	0	0	Fungi	Ascomycota	Sordariomycetes	unidentified_fungus	unidentified_fungus	unidentified_fungus	unidentified_fungus
OTU3835	9	0	4	0	0	8	0	2	0	0	0	0	0	0	1	Fungi	Ascomycota	Leotiomycetes	Helotiales	Incertae_sedis	Cadophora	Cadophora_luteo-olivacea
OTU3969	10	24	13	96	43	9	0	0	2	0	3	7	4	0	2	Fungi	Ascomycota	Leotiomycetes	Helotiales	unidentified_fungus	unidentified_fungus	unidentified_fungus
OTU4011	31	10	19	0	0	0	3	0	0	0	3	11	0	0	0	Fungi	Ascomycota	Leotiomycetes	Helotiales	unidentified_fungus	unidentified_fungus	unidentified_fungus
OTU4028	8	4	6	10	4	48	0	0	0	3	5	0	19	13	6	Fungi	Basidiomycota	Tremellomycetes	Tremellales	Bulleribasidiaceae	Vishniacozyma	Vishniacozyma_sp
OTU4042	8	9	3	15	73	10	1	0	0	0	0	0	8	19	8	Fungi	Basidiomycota	Tremellomycetes	Tremellales	Bulleribasidiaceae	Vishniacozyma	Vishniacozyma_victoriae
OTU4291	1	33	13	0	0	0	0	0	0	0	0	0	0	0	0	Fungi	Basidiomycota	Tremellomycetes	unidentified_fungus	unidentified_fungus	unidentified_fungus	unidentified_fungus
OTU102	9	22	3	81	146	60	9	13	25	1053	179	586	422	428	250	Fungi	Glomeromycota	Glomeromycetes	unidentified_fungus	unidentified_fungus	unidentified_fungus	unidentified_fungus
OTU126	6	3	15	0	0	0	0	0	0	0	0	0	0	0	0	Fungi	Ascomycota	Saccharomycetes	unidentified_fungus	unidentified_fungus	unidentified_fungus	unidentified_fungus
OTU163	7	12	24	0	3	24	0	0	0	0	1	2	0	1	1	Fungi	unidentified_fungus	unidentified_fungus	unidentified_fungus	unidentified_fungus	unidentified_fungus	unidentified_fungus
OTU200	3	5	4	0	0	2	0	0	0	0	2	0	2	2	4	Fungi	unidentified_fungus	unidentified_fungus	unidentified_fungus	unidentified_fungus	unidentified_fungus	unidentified_fungus
OTU202	3	11	12	0	2	0	0	1	0	0	3	0	5	6	2	Fungi	Mortierellomycota	Mortierellomycetes	Mortierellales	Mortierellaceae	Mortierella	Mortierella_sclerotiella
OTU215	1	16	3	2	0	0	0	0	0	0	0	0	0	0	0	Fungi	Rozellomycota	unidentified_fungus	unidentified_fungus	unidentified_fungus	unidentified_fungus	unidentified_fungus
OTU303	1	0	0	0	2	0	0	0	0	11	33	4	2	0	0	Fungi	Glomeromycota	Glomeromycetes	Diversisporales	Acaulosporaceae	Acaulospora	Acaulospora_koskei
OTU305	10	16	24	51	16	0	4	0	5	18	2	0	1	0	0	Fungi	Ascomycota	unidentified_fungus	unidentified_fungus	unidentified_fungus	unidentified_fungus	unidentified_fungus
OTU472	6	10	12	0	0	0	0	0	0	2	0	0	1	0	1	Fungi	unidentified_fungus	unidentified_fungus	unidentified_fungus	unidentified_fungus	unidentified_fungus	unidentified_fungus
OTU544	12	15	1	8	0	0	0	0	0	0	0	6	20	11	0	Fungi	Chytridiomycota	Lobulomycetes	Lobulomycetales	unidentified_fungus	unidentified_fungus	unidentified_fungus
OTU590	64	9	80	2	22	18	0	0	2	0	0	0	1	0	0	Fungi	Blastocladiomycota	Blastocladiomycetes	Blastocladiales	Physodermataceae	Physoderma	Physoderma_maydis
OTU597	3	17	1	1	2	0	2	0	3	10	0	0	0	0	3	Fungi	Basidiomycota	Malasseziomycetes	Malasseziales	Malasseziaceae	Malassezia	Malassezia_restricta
OTU616	4	2	10	0	2	0	0	0	2	0	0	0	1	3	3	Fungi	Chytridiomycota	Rhizophydiomycetes	Rhizophydiales	Rhizophydiaceae	Rhizophydium	Rhizophydium_globosum
OTU628	4	1	8	8	4	7	0	1	0	0	1	0	1	0	1	Fungi	Olpidiomycota	Olpidiomycetes	Olpidiales	Olpidiaceae	unidentified_fungus	unidentified_fungus
OTU636	6	4	11	2	5	5	0	0	0	0	0	0	1	7	0	Fungi	Rozellomycota	unidentified_fungus	unidentified_fungus	unidentified_fungus	unidentified_fungus	unidentified_fungus
OTU641	4	8	9	0	0	1	1	0	0	0	2	0	6	2	3	Fungi	Olpidiomycota	Olpidiomycetes	Olpidiales	Olpidiaceae	unidentified_fungus	unidentified_fungus
OTU642	163	105	70	1	2	1	0	0	0	2	0	0	0	0	0	Fungi	unidentified_fungus	unidentified_fungus	unidentified_fungus	unidentified_fungus	unidentified_fungus	unidentified_fungus
OTU659	1666	3820	2583	3260	2591	2922	865	886	908	164	255	381	985	849	1196	Fungi	Mortierellomycota	Mortierellomycetes	Mortierellales	Mortierellaceae	Mortierella	Mortierella_alpina
OTU678	88	28	33	13	11	6	0	0	2	0	0	2	1	11	7	Fungi	unidentified_fungus	unidentified_fungus	unidentified_fungus	unidentified_fungus	unidentified_fungus	unidentified_fungus
OTU682	1	4	3	0	0	1	4	0	32	13	35	2	0	0	0	Fungi	Basidiomycota	Agaricomycetes	Agaricales	Amanitaceae	Amanita	Amanita_modesta
OTU698	553	328	276	84	52	38	19	19	51	13	12	13	105	124	23	Fungi	Basidiomycota	Agaricomycetes	Agaricales	Entolomataceae	unidentified_fungus	unidentified_fungus
OTU712	265	514	200	285	385	282	223	175	157	8937	31306	25039	447	423	448	Fungi	Mortierellomycota	Mortierellomycetes	Mortierellales	Mortierellaceae	Mortierella	Mortierella_hypsicladia
OTU766	214	24	41	285	427	3	1	4	3	1	8	2	134	3	5	Fungi	Chytridiomycota	Rhizophydiomycetes	Rhizophydiales	Incertae_sedis	Operculomyces	Operculomyces_laminatus
OTU774	566	449	416	203	67	95	32	130	31	21	22	26	36	110	66	Fungi	Mortierellomycota	Mortierellomycetes	Mortierellales	Mortierellaceae	Mortierella	Mortierella_amoeboidea
OTU813	22	15	42	1	6	0	0	2	0	0	1	0	25	1	19	Fungi	unidentified_fungus	unidentified_fungus	unidentified_fungus	unidentified_fungus	unidentified_fungus	unidentified_fungus
OTU931	26	85	51	1	3	0	7	0	0	3	2	1	2	0	3	Fungi	Mortierellomycota	Mortierellomycetes	Mortierellales	Mortierellaceae	Mortierella	Mortierella_sp
OTU954	349	545	271	353	412	338	253	231	232	9407	5134	7586	24041	23116	29642	Fungi	Mortierellomycota	Mortierellomycetes	Mortierellales	Mortierellaceae	Mortierella	Mortierella_fimbricystis
OTU975	113	244	100	344	198	379	2166	92	91	5776	2393	7317	1958	1745	1828	Fungi	Mortierellomycota	Mortierellomycetes	Mortierellales	Mortierellaceae	Mortierella	Mortierella_indohii
OTU1006	111	25	249	72	198	32	166	41	6	3	10	15	31	26	26	Fungi	Mortierellomycota	Mortierellomycetes	Mortierellales	Mortierellaceae	Mortierella	Mortierella_alpina
OTU1013	7	11	4	10	4	5	3	2	4	81	386	281	12	8	3	Fungi	Mortierellomycota	Mortierellomycetes	Mortierellales	Mortierellaceae	Mortierella	Mortierella_sp
OTU1016	278	298	351	202	176	111	18	39	9	24	11	25	54	40	93	Fungi	Mortierellomycota	Mortierellomycetes	Mortierellales	Mortierellaceae	Mortierella	Mortierella_alpina
OTU1041	12	0	11	0	0	0	0	2	0	1	1	32	9	0	10	Fungi	Mortierellomycota	Mortierellomycetes	Mortierellales	Mortierellaceae	Mortierella	Mortierella_beljakovae
OTU1049	3	0	0	0	0	0	0	0	0	1	0	3	48	23	10	Fungi	Mortierellomycota	Mortierellomycetes	Mortierellales	Mortierellaceae	Mortierella	Mortierella_fimbricystis
OTU1077	133	317	205	654	1710	2151	561	3834	905	207	224	330	662	614	1334	Fungi	Mortierellomycota	Mortierellomycetes	Mortierellales	Mortierellaceae	Mortierella	Mortierella_sp
OTU1080	4	36	21	0	0	0	0	0	1	0	1	0	0	0	0	Fungi	unidentified_fungus	unidentified_fungus	unidentified_fungus	unidentified_fungus	unidentified_fungus	unidentified_fungus
OTU1123	10	0	31	0	3	1	0	0	0	0	0	0	1	0	0	Fungi	Basidiomycota	Agaricomycetes	Corticiales	Corticiaceae	unidentified_fungus	unidentified_fungus
OTU1156	40	11	3	134	316	95	29	8	23	11	5	82	32	3	1	Fungi	Chytridiomycota	unidentified_fungus	unidentified_fungus	unidentified_fungus	unidentified_fungus	unidentified_fungus
OTU1160	2	4	3	0	12	0	3	0	0	0	0	3	29	44	21	Fungi	Chytridiomycota	unidentified_fungus	unidentified_fungus	unidentified_fungus	unidentified_fungus	unidentified_fungus
OTU1224	650	637	822	267	248	288	86	49	135	77	77	139	128	198	127	Fungi	Basidiomycota	Tremellomycetes	Filobasidiales	Piskurozymaceae	Solicoccozyma	Solicoccozyma_terrea
OTU1231	23	21	39	1	0	0	0	0	1	0	0	1	0	3	4	Fungi	Glomeromycota	Glomeromycetes	Glomerales	Glomeraceae	Funneliformis	Funneliformis_caledonium
OTU1273	8	13	0	0	9	0	1	3	1	0	0	0	1	0	0	Fungi	Ascomycota	Dothideomycetes	Pleosporales	unidentified_fungus	unidentified_fungus	unidentified_fungus
OTU1279	18	42	37	39	45	45	2	1	16	14	3	17	13	10	6	Fungi	Aphelidiomycota	Aphelidiomycetes	unidentified_fungus	unidentified_fungus	unidentified_fungus	unidentified_fungus
OTU1301	317	479	337	14	575	41	23	32	9	80	52	20	52	10	2	Fungi	Chytridiomycota	Spizellomycetes	Spizellomycetales	Spizellomycetaceae	Spizellomyces	Spizellomyces_lactosolyticus
OTU1318	38	16	47	2	1	0	0	0	2	3	1	2	0	2	0	Fungi	Basidiomycota	Agaricomycetes	Cantharellales	Ceratobasidiaceae	unidentified_fungus	unidentified_fungus
OTU1339	4	1	2	66	164	81	4	0	1	2	0	1	0	0	1	Fungi	Mortierellomycota	Mortierellomycetes	Mortierellales	Mortierellaceae	Mortierella	Mortierella_parvispora
OTU1341	14	24	11	13	17	25	9	14	13	53	26	53	1327	1580	1906	Fungi	Mortierellomycota	Mortierellomycetes	Mortierellales	Mortierellaceae	Mortierella	Mortierella_fimbricystis
OTU1359	7	10	1	7	0	2	0	0	0	1	1	9	1	1	0	Fungi	Basidiomycota	Tremellomycetes	unidentified_fungus	unidentified_fungus	unidentified_fungus	unidentified_fungus
OTU1364	22	16	42	0	1	0	0	0	1	0	0	0	0	0	0	Fungi	Glomeromycota	Paraglomeromycetes	Paraglomerales	Paraglomeraceae	Paraglomus	Paraglomus_sp
OTU1378	1	1	0	0	1	0	0	0	0	16	2	7	16	13	64	Fungi	Mortierellomycota	Mortierellomycetes	Mortierellales	Mortierellaceae	Mortierella	Mortierella_dichotoma
OTU1382	12	14	19	4	31	4	0	0	0	2	0	0	1	4	3	Fungi	Mortierellomycota	Mortierellomycetes	Mortierellales	Mortierellaceae	Mortierella	Mortierella_globulifera
OTU1424	4	1	4	0	0	0	0	0	0	0	0	0	0	0	0	Fungi	unidentified_fungus	unidentified_fungus	unidentified_fungus	unidentified_fungus	unidentified_fungus	unidentified_fungus
OTU1439	6	8	2	0	0	0	0	0	0	0	0	0	0	0	0	Fungi	Glomeromycota	Glomeromycetes	Glomerales	Glomeraceae	Glomus	Glomus_sp
OTU1448	1	6	4	45	29	36	0	0	0	0	0	0	1	2	0	Fungi	Basidiomycota	Tremellomycetes	Cystofilobasidiales	Incertae_sedis	Mrakiella	Mrakiella_aquatica
OTU1450	4	2	16	0	0	0	0	0	0	0	1	0	0	0	0	Fungi	Glomeromycota	Paraglomeromycetes	Paraglomerales	Paraglomeraceae	Paraglomus	Paraglomus_sp
OTU1469	12	6	17	0	0	0	0	2	0	0	0	0	0	0	0	Fungi	Glomeromycota	Paraglomeromycetes	Paraglomerales	Paraglomeraceae	Paraglomus	Paraglomus_laccatum
OTU1492	260	193	421	4	6	4	2	1	3	3	10	0	8	2	3	Fungi	Glomeromycota	Paraglomeromycetes	Paraglomerales	Paraglomeraceae	Paraglomus	Paraglomus_sp
OTU1579	43	50	33	21	59	3	2	0	6	0	0	4	1	3	1	Fungi	Chytridiomycota	unidentified_fungus	unidentified_fungus	unidentified_fungus	unidentified_fungus	unidentified_fungus
OTU1668	22	0	10	8	0	7	0	2	0	0	1	11	0	3	0	Fungi	Basidiomycota	Microbotryomycetes	Sporidiobolales	unidentified_fungus	unidentified_fungus	unidentified_fungus
OTU1722	25	1	14	0	0	0	0	2	0	0	0	1	1	0	1	Fungi	Glomeromycota	Glomeromycetes	Glomerales	Claroideoglomeraceae	Claroideoglomus	Claroideoglomus_sp
OTU1733	478	393	642	13	18	8	10	5	9	3	11	9	11	10	13	Fungi	Basidiomycota	Agaricomycetes	unidentified_fungus	unidentified_fungus	unidentified_fungus	unidentified_fungus
OTU1782	155	58	48	0	0	2	1	2	5	3	0	2	4	0	0	Fungi	Glomeromycota	Glomeromycetes	Glomerales	Claroideoglomeraceae	unidentified_fungus	unidentified_fungus
OTU1783	0	21	13	0	2	9	0	0	0	2	0	1	0	0	0	Fungi	Basidiomycota	Agaricomycetes	Tremellodendropsidales	unidentified_fungus	unidentified_fungus	unidentified_fungus
OTU1805	6	9	3	20	17	36	1	0	14	1301	251	83	21	10	5	Fungi	Mucoromycota	Mucoromycetes	Mucorales	Mucoraceae	Mucor	Mucor_aligarensis
OTU1829	54	52	61	0	6	2	1	4	1	0	0	1	2	0	5	Fungi	Glomeromycota	Glomeromycetes	Glomerales	Claroideoglomeraceae	Claroideoglomus	Claroideoglomus_sp
OTU1833	16	1	1	2	9	0	1	0	0	0	0	0	0	0	0	Fungi	Basidiomycota	Agaricomycetes	Trechisporales	unidentified_fungus	unidentified_fungus	unidentified_fungus
OTU1852	476	334	172	3	4	6	6	6	5	3	10	3	12	17	9	Fungi	Basidiomycota	Agaricomycetes	Sebacinales	Sebacinaceae	Sebacina	Sebacina_sp
OTU1853	367	129	127	7	15	14	0	5	2	5	5	5	9	19	3	Fungi	Basidiomycota	Agaricomycetes	Trechisporales	Hydnodontaceae	Trechispora	Trechispora_sp
OTU1854	41	6	24	1	0	0	0	0	0	0	0	0	0	1	0	Fungi	Ascomycota	unidentified_fungus	unidentified_fungus	unidentified_fungus	unidentified_fungus	unidentified_fungus
OTU1878	38	11	62	0	0	0	0	0	0	1	1	1	0	0	0	Fungi	Mucoromycota	Mucoromycetes	Mucorales	Mucoraceae	Mucor	Mucor_exponens
OTU1885	2	29	5	0	0	0	0	0	0	0	0	0	0	0	0	Fungi	Basidiomycota	Agaricomycetes	Agaricales	Psathyrellaceae	Coprinopsis	Coprinopsis_pseudofriesii
OTU1896	0	3	24	0	34	0	0	0	0	13	13	1	0	3	0	Fungi	Basidiomycota	Microbotryomycetes	Leucosporidiales	Leucosporidiaceae	Mastigobasidium	Mastigobasidium_sp
OTU1961	315	642	464	9	16	2	10	3	15	8	1	9	20	14	13	Fungi	Basidiomycota	Agaricomycetes	Agaricales	unidentified_fungus	unidentified_fungus	unidentified_fungus
OTU1967	0	0	0	2	36	10	0	0	0	2	0	1	0	0	1	Fungi	Basidiomycota	Agaricomycetes	Agaricales	Psathyrellaceae	Coprinopsis	Coprinopsis_clastophylla
OTU1988	2	3	35	0	0	4	2	0	0	0	0	2	3	0	5	Fungi	Basidiomycota	Agaricomycetes	Agaricales	Pluteaceae	Pluteus	Pluteus_salicinus
OTU2033	0	1	1	6	19	98	24	20	5	16	4	9	47	0	34	Fungi	Ascomycota	Saccharomycetes	Saccharomycetales	Incertae_sedis	Starmerella	Starmerella_sp
OTU2038	0	0	5	0	15	29	0	1	0	5	0	0	0	0	0	Fungi	Basidiomycota	Agaricomycetes	Agaricales	Inocybaceae	Inocybe	Inocybe_curvipes
OTU2064	7	18	15	16	43	44	6	0	2	4	0	1	1	0	11	Fungi	Basidiomycota	Microbotryomycetes	unidentified_fungus	unidentified_fungus	unidentified_fungus	unidentified_fungus
OTU2073	7	0	0	26	2	0	0	0	1	0	0	0	0	0	0	Fungi	Basidiomycota	Microbotryomycetes	unidentified_fungus	unidentified_fungus	unidentified_fungus	unidentified_fungus
OTU2101	28	6	19	0	4	24	1	0	0	0	0	1	21	3	0	Fungi	Basidiomycota	Agaricomycetes	Sebacinales	Serendipitaceae	Serendipita	Serendipita_sp
OTU2122	213	646	419	7	12	8	6	7	10	12	9	8	17	9	7	Fungi	Basidiomycota	Agaricomycetes	unidentified_fungus	unidentified_fungus	unidentified_fungus	unidentified_fungus
OTU2127	15	11	5	0	0	1	0	0	0	0	0	0	0	0	0	Fungi	Basidiomycota	Agaricomycetes	Agaricales	Bolbitiaceae	Conocybe	Conocybe_cylindracea
OTU2129	32	16	9	5	4	52	0	3	1	0	0	0	2	0	0	Fungi	Basidiomycota	Agaricomycetes	Agaricales	unidentified_fungus	unidentified_fungus	unidentified_fungus
OTU2132	1	1	0	63	0	50	1	0	2	0	0	0	0	13	0	Fungi	Basidiomycota	Agaricomycetes	Agaricales	Psathyrellaceae	Coprinopsis	Coprinopsis_semitalis
OTU2174	85	56	4	0	19	0	1	3	5	1	2	0	2	2	1	Fungi	Chytridiomycota	Rhizophydiomycetes	Rhizophydiales	Rhizophydiaceae	Rhizophydium	Rhizophydium_sp
OTU2188	116	96	129	6	4	5	4	6	2	5	1	3	9	18	18	Fungi	Basidiomycota	Agaricomycetes	Agaricales	Psathyrellaceae	Psathyrella	Psathyrella_sp
OTU2189	30	18	14	0	0	0	0	0	1	0	1	2	2	0	2	Fungi	Basidiomycota	Cystobasidiomycetes	Cystobasidiales	Cystobasidiaceae	Cystobasidium	Cystobasidium_lysinophilum
OTU2190	4	8	34	2	0	3	1	1	1	32	0	1	0	8	0	Fungi	Basidiomycota	Agaricomycetes	Agaricales	unidentified_fungus	unidentified_fungus	unidentified_fungus
OTU2216	136	85	226	1	2	0	3	0	0	3	3	4	2	3	11	Fungi	Basidiomycota	Agaricomycetes	Agaricales	Bolbitiaceae	Conocybe	Conocybe_rickeniana
OTU2217	26	5	53	0	0	4	0	5	1	0	3	3	0	1	15	Fungi	Basidiomycota	Agaricomycetes	Agaricales	Strophariaceae	Stropharia	Stropharia_aeruginosa
OTU2219	6	5	9	0	0	0	0	0	0	0	3	0	0	0	2	Fungi	Basidiomycota	Agaricomycetes	Sebacinales	Serendipitaceae	Serendipita	Serendipita_sp
OTU2240	32	34	46	0	0	1	1	0	0	0	0	4	2	0	0	Fungi	Glomeromycota	Glomeromycetes	Diversisporales	Diversisporaceae	Diversispora	Diversispora_sp
OTU2243	10	13	10	0	0	0	0	1	0	0	0	0	0	0	0	Fungi	Basidiomycota	Agaricomycetes	Agaricales	unidentified_fungus	unidentified_fungus	unidentified_fungus
OTU2266	1	31	52	0	4	0	0	5	2	1	0	3	0	0	4	Fungi	Basidiomycota	Agaricomycetes	Auriculariales	Sebacinaceae	Sebacina	Sebacina_sp
OTU2268	19	19	32	1	0	3	0	2	0	0	2	5	0	1	0	Fungi	Basidiomycota	Microbotryomycetes	Sporidiobolales	Sporidiobolaceae	Rhodotorula	Rhodotorula_sp
OTU2289	1	16	13	0	11	2	0	2	0	0	0	2	0	1	0	Fungi	Ascomycota	Eurotiomycetes	Chaetothyriales	Herpotrichiellaceae	Exophiala	Exophiala_opportunistica
OTU2304	3	8	7	6	13	15	1	1	1	0	3	5	6	4	6	Fungi	Ascomycota	Sordariomycetes	Hypocreales	Clavicipitaceae	Paecilomyces	Paecilomyces_sp
OTU2325	7	65	31	5	18	20	0	1	1	1	0	2	1	1	0	Fungi	unidentified_fungus	unidentified_fungus	unidentified_fungus	unidentified_fungus	unidentified_fungus	unidentified_fungus
OTU2326	40	10	43	1	0	1	5	1	1	0	1	0	1	8	0	Fungi	Ascomycota	Dothideomycetes	unidentified_fungus	unidentified_fungus	unidentified_fungus	unidentified_fungus
OTU2327	33	11	13	0	0	0	0	0	0	0	0	3	0	0	5	Fungi	Basidiomycota	Agaricomycetes	Sebacinales	Serendipitaceae	Serendipita	Serendipita_sp
OTU2328	89	55	60	0	20	12	1	3	1	1	1	1	0	3	0	Fungi	Glomeromycota	Glomeromycetes	Diversisporales	Diversisporaceae	Diversispora	Diversispora_sp
OTU2337	15	2	15	0	2	1	0	0	0	0	0	1	6	2	3	Fungi	Basidiomycota	Agaricomycetes	Agaricales	Strophariaceae	Deconica	Deconica_phillipsii
OTU2378	5	7	11	0	0	1	0	0	0	0	0	0	0	0	0	Fungi	unidentified_fungus	unidentified_fungus	unidentified_fungus	unidentified_fungus	unidentified_fungus	unidentified_fungus
OTU2379	19	6	0	0	0	11	0	0	0	0	0	0	0	0	0	Fungi	Ascomycota	Saccharomycetes	Saccharomycetales	Debaryomycetaceae	Schwanniomyces	Schwanniomyces_yamadae
OTU2381	3	1	0	11	3	14	0	0	0	10	0	13	19	4	27	Fungi	Basidiomycota	Agaricomycetes	Agaricales	Entolomataceae	Clitopilus	Clitopilus_sp
OTU2409	22	19	32	0	1	1	0	1	0	0	0	2	0	1	1	Fungi	Basidiomycota	Agaricomycetes	Agaricales	Pluteaceae	Pluteus	Pluteus_sp
OTU2410	9	17	5	0	0	0	0	2	0	0	0	0	0	0	0	Fungi	Ascomycota	Eurotiomycetes	Chaetothyriales	Herpotrichiellaceae	unidentified_fungus	unidentified_fungus
OTU2414	20	2	1	0	0	0	0	0	0	0	0	0	0	0	0	Fungi	Basidiomycota	Agaricomycetes	Corticiales	Corticiaceae	unidentified_fungus	unidentified_fungus
OTU2421	31	15	3	5	0	36	1	0	0	4	0	0	0	1	3	Fungi	Ascomycota	Sordariomycetes	Hypocreales	Clavicipitaceae	Metarhizium	Metarhizium_marquandii
OTU2445	2	16	10	0	4	1	0	1	0	0	0	2	0	0	0	Fungi	Ascomycota	Sordariomycetes	Magnaporthales	Pyriculariaceae	Pyricularia	Pyricularia_oryzae
OTU2446	8	22	7	0	0	0	1	0	0	0	0	0	4	2	0	Fungi	Basidiomycota	Agaricomycetes	Auriculariales	unidentified_fungus	unidentified_fungus	unidentified_fungus
OTU2489	0	1	3	0	49	0	0	0	0	0	0	0	0	0	0	Fungi	Glomeromycota	Archaeosporomycetes	Archaeosporales	unidentified_fungus	unidentified_fungus	unidentified_fungus
OTU2517	201	129	158	211	333	215	5	8	13	13	6	4	7	29	5	Fungi	Ascomycota	Sordariomycetes	Hypocreales	Clavicipitaceae	Metarhizium	Metarhizium_carneum
OTU2518	38	79	113	75	52	280	1	2	3	8	1	18	7	26	2	Fungi	Ascomycota	Eurotiomycetes	Chaetothyriales	Herpotrichiellaceae	Exophiala	Exophiala_equina
OTU2519	42	36	27	0	1	7	0	0	2	2	0	0	3	1	0	Fungi	Glomeromycota	Glomeromycetes	Diversisporales	Diversisporaceae	Diversispora	Diversispora_versiformis
OTU2544	8	18	2	3	15	25	1	2	9	124	50	54	470	469	366	Fungi	Ascomycota	Saccharomycetes	Saccharomycetales	Incertae_sedis	Candida	Candida_glaebosa
OTU2550	3	0	7	0	0	0	0	0	0	0	0	4	0	0	0	Fungi	Glomeromycota	Glomeromycetes	Glomerales	Glomeraceae	Glomus	Glomus_sp
OTU2571	6	16	3	0	37	49	1	0	0	0	0	0	0	0	0	Fungi	Ascomycota	Eurotiomycetes	Chaetothyriales	Herpotrichiellaceae	Exophiala	Exophiala_opportunistica
OTU2633	118	56	106	0	2	3	3	0	2	1	2	0	9	26	2	Fungi	Glomeromycota	Archaeosporomycetes	Archaeosporales	Archaeosporaceae	Archaeospora	Archaeospora_sp
OTU2635	30	11	13	0	14	0	0	0	0	2	0	0	0	0	0	Fungi	Rozellomycota	unidentified_fungus	unidentified_fungus	unidentified_fungus	unidentified_fungus	unidentified_fungus
OTU2655	424	282	278	1	6	4	15	4	9	22	3	3	88	37	5	Fungi	Glomeromycota	Archaeosporomycetes	Archaeosporales	Archaeosporaceae	Archaeospora	Archaeospora_sp
OTU2672	0	0	0	25	131	23	0	0	0	0	6	0	0	0	0	Fungi	Rozellomycota	unidentified_fungus	unidentified_fungus	unidentified_fungus	unidentified_fungus	unidentified_fungus
OTU2675	1	5	9	1	0	7	3	0	8	0	0	0	5	0	0	Fungi	Ascomycota	Lecanoromycetes	Peltigerales	Peltigeraceae	Peltigera	Peltigera_canina
OTU2684	3	9	4	6	19	0	3	0	2	60	4	23	15	1	8	Fungi	Ascomycota	Sordariomycetes	Microascales	Microascaceae	Kernia	Kernia_sp
OTU2687	0	0	0	31	6	5	0	0	0	0	0	0	0	0	0	Fungi	Rozellomycota	unidentified_fungus	unidentified_fungus	unidentified_fungus	unidentified_fungus	unidentified_fungus
OTU2691	31	4	6	10	4	24	0	0	0	0	0	0	4	0	0	Fungi	Ascomycota	Sordariomycetes	Hypocreales	Clavicipitaceae	Metarhizium	Metarhizium_marquandii
OTU2696	36	30	65	2	39	0	0	0	0	7	0	0	23	5	22	Fungi	Ascomycota	Sordariomycetes	Hypocreales	Nectriaceae	Cylindrocarpon	Cylindrocarpon_sp
OTU2700	105	52	28	10	42	8	4	4	4	1	1	4	8	10	10	Fungi	Ascomycota	Sordariomycetes	Hypocreales	Nectriaceae	Thelonectria	Thelonectria_sp
OTU2701	4	1	4	0	3	0	0	0	0	2	0	0	0	0	0	Fungi	Mucoromycota	Mucoromycetes	unidentified_fungus	unidentified_fungus	unidentified_fungus	unidentified_fungus
OTU2751	26	3	24	16	3	0	3	7	1	8	1	1	0	0	3	Fungi	Ascomycota	Sordariomycetes	Glomerellales	Plectosphaerellaceae	Gibellulopsis	Gibellulopsis_piscis
OTU2753	0	15	5	1	0	0	1	1	0	0	0	0	0	0	0	Fungi	Ascomycota	Pezizomycetes	Pezizales	Pyronemataceae	unidentified_fungus	unidentified_fungus
OTU2762	215	502	551	505	626	2208	137	110	172	667	90	40	59	62	28	Fungi	Basidiomycota	Tremellomycetes	Trichosporonales	Trichosporonaceae	Apiotrichum	Apiotrichum_gracile
OTU2766	774	3269	1074	9901	1088	1411	30804	22491	33803	15348	5996	2869	7588	7105	4417	Fungi	Ascomycota	Pezizomycetes	Pezizales	Pyronemataceae	unidentified_fungus	unidentified_fungus
OTU2771	2	4	26	34	16	3	0	0	2	0	1	0	0	0	0	Fungi	Basidiomycota	Tremellomycetes	Tremellales	Tremellaceae	Cryptococcus	Cryptococcus_sp
OTU2781	5	81	51	0	15	0	0	0	0	0	1	12	3	14	4	Fungi	unidentified_fungus	unidentified_fungus	unidentified_fungus	unidentified_fungus	unidentified_fungus	unidentified_fungus
OTU2782	1	9	23	8	62	38	1	0	0	1	6	0	2	0	9	Fungi	Ascomycota	Sordariomycetes	Hypocreales	Clavicipitaceae	Metarhizium	Metarhizium_marquandii
OTU2800	15	1	9	0	0	16	1	2	2	0	0	0	0	0	0	Fungi	Ascomycota	Sordariomycetes	Hypocreales	unidentified_fungus	unidentified_fungus	unidentified_fungus
OTU2827	401	247	298	8	10	5	6	14	10	4	6	6	3	6	9	Fungi	Ascomycota	Pezizomycetes	Pezizales	Pyronemataceae	unidentified_fungus	unidentified_fungus
OTU2830	62	4	27	1	0	2	1	1	1	0	0	3	2	1	14	Fungi	Ascomycota	Sordariomycetes	Microascales	Microascaceae	unidentified_fungus	unidentified_fungus
OTU2846	61	66	61	31	45	23	0	6	10	24	11	8	7	18	2	Fungi	Ascomycota	Eurotiomycetes	Onygenales	Gymnoascaceae	Leucothecium	Leucothecium_emdenii
OTU2860	745	999	3605	1908	830	288	9579	10116	4098	206	147	490	269	772	329	Fungi	Ascomycota	Pezizomycetes	Pezizales	Pyronemataceae	unidentified_fungus	unidentified_fungus
OTU2862	21	22	38	9	0	1	1	1	2	0	2	0	0	0	0	Fungi	Ascomycota	Sordariomycetes	Magnaporthales	Magnaporthaceae	Slopeiomyces	Slopeiomyces_cylindrosporus
OTU2863	2	15	6	0	0	0	0	0	0	0	0	0	0	0	0	Fungi	Ascomycota	Sordariomycetes	Pleurotheciales	Pleurotheciaceae	Pleurotheciella	Pleurotheciella_sp
OTU2874	24	54	834	12	18	14	42	444	156	15	9	17	17	20	14	Fungi	Ascomycota	Pezizomycetes	Pezizales	Pyronemataceae	Pseudaleuria	Pseudaleuria_sp
OTU2878	15	21	25	38	12	14	5	0	4	5	4	0	82	55	13	Fungi	Ascomycota	Sordariomycetes	Hypocreales	Incertae_sedis	Acremonium	Acremonium_furcatum
OTU2880	3	13	15	3	22	0	0	1	0	0	0	1	0	0	2	Fungi	Ascomycota	Sordariomycetes	Hypocreales	Incertae_sedis	Acremonium	Acremonium_furcatum
OTU2900	142	100	136	49	81	58	16	12	16	10	13	8	53	57	45	Fungi	Ascomycota	Sordariomycetes	Microascales	Microascaceae	unidentified_fungus	unidentified_fungus
OTU2907	7	3	1	10	4	0	0	0	0	0	0	0	6	0	0	Fungi	Ascomycota	Sordariomycetes	Hypocreales	Stachybotryaceae	Alfaria	Alfaria_ossiformis
OTU2917	827	877	1885	529	847	1983	84	49	48	142	136	247	370	312	226	Fungi	Ascomycota	Sordariomycetes	Hypocreales	Nectriaceae	unidentified_fungus	unidentified_fungus
OTU2920	154	196	127	62	149	56	8	4	15	17	3	2	42	29	30	Fungi	Ascomycota	Sordariomycetes	Hypocreales	Nectriaceae	Neonectria	Nectria_ramulariae
OTU2923	5	5	10	12	73	43	3	0	0	0	1	2	5	0	1	Fungi	Ascomycota	Sordariomycetes	Hypocreales	Incertae_sedis	Sarocladium	Sarocladium_summerbellii
OTU2927	10	2	6	2	12	5	0	0	4	0	21	0	0	0	0	Fungi	Ascomycota	Sordariomycetes	Glomerellales	Plectosphaerellaceae	Plectosphaerella	Plectosphaerella_citrulli
OTU2945	1	9	3	1	1	16	0	0	0	0	1	0	0	0	0	Fungi	Rozellomycota	unidentified_fungus	unidentified_fungus	unidentified_fungus	unidentified_fungus	unidentified_fungus
OTU2954	91	86	21	38	63	31	11	0	11	9	1	1	7	15	5	Fungi	Ascomycota	Sordariomycetes	Hypocreales	Incertae_sedis	Emericellopsis	Emericellopsis_humicola
OTU2955	27	6	2	1	14	16	2	2	0	11	0	0	2	0	0	Fungi	Ascomycota	Sordariomycetes	Hypocreales	Bionectriaceae	Clonostachys	Clonostachys_divergens
OTU2956	1	7	13	0	2	2	0	0	0	1	1	0	0	0	0	Fungi	Ascomycota	Sordariomycetes	Hypocreales	Nectriaceae	Stephanonectria	Stephanonectria_keithii
OTU2957	0	9	0	0	13	17	3	0	0	0	0	0	0	0	0	Fungi	Ascomycota	Sordariomycetes	Hypocreales	Incertae_sedis	Stilbella	Stilbella_fimetaria
OTU2967	312	323	526	140	515	325	43	38	68	74	17	28	136	109	44	Fungi	Ascomycota	Dothideomycetes	Pleosporales	Sporormiaceae	Preussia	Preussia_sp
OTU2977	28	16	57	20	32	13	0	2	1	1	0	0	14	14	0	Fungi	Ascomycota	Sordariomycetes	Hypocreales	Incertae_sedis	Acremonium	Acremonium_sp
OTU2980	1	1	10	3	24	0	0	0	0	0	0	0	2	0	0	Fungi	unidentified_fungus	unidentified_fungus	unidentified_fungus	unidentified_fungus	unidentified_fungus	unidentified_fungus
OTU3002	13	11	24	37	13	1	0	0	0	1	0	0	1	3	2	Fungi	Ascomycota	Sordariomycetes	Hypocreales	unidentified_fungus	unidentified_fungus	unidentified_fungus
OTU3003	1	4	1	13	53	0	0	0	0	3	0	0	0	0	0	Fungi	Ascomycota	Sordariomycetes	Hypocreales	Bionectriaceae	Clonostachys	Clonostachys_intermedia
OTU3049	82	116	166	59	67	150	6	6	8	9	15	11	20	2	13	Fungi	Ascomycota	Sordariomycetes	Hypocreales	Bionectriaceae	Clonostachys	Clonostachys_rosea
OTU3071	82	38	119	51	12	78	0	2	4	2	10	3	3	4	7	Fungi	Ascomycota	Sordariomycetes	Sordariales	Lasiosphaeriaceae	unidentified_fungus	unidentified_fungus
OTU3076	34	20	29	0	8	2	0	16	11	0	0	0	2	0	0	Fungi	Ascomycota	Saccharomycetes	Saccharomycetales	Incertae_sedis	Nadsonia	Nadsonia_fulvescens
OTU3077	0	30	1	0	1	68	3	0	0	4	0	0	17	10	0	Fungi	Ascomycota	Sordariomycetes	Hypocreales	Nectriaceae	Fusarium	Fusarium_sp
OTU3078	4	1	0	3	36	37	0	0	5	4	3	2	0	0	0	Fungi	Ascomycota	Eurotiomycetes	Eurotiales	Aspergillaceae	Aspergillus	Aspergillus_ruber
OTU3103	97	55	68	55	66	47	4	3	4	5	2	3	37	20	15	Fungi	Ascomycota	Sordariomycetes	Xylariales	Microdochiaceae	Microdochium	Microdochium_phragmitis
OTU3104	58	35	64	1	17	8	0	5	1	3	1	2	0	20	18	Fungi	Ascomycota	Sordariomycetes	Hypocreales	Nectriaceae	Ilyonectria	Ilyonectria_mors-panacis
OTU3105	0	1	1	53	58	83	2	0	3	3	0	0	2	0	8	Fungi	Ascomycota	Sordariomycetes	Hypocreales	Incertae_sedis	Acremonium	Acremonium_vitellinum
OTU3106	7	1	1	1	1	1	11	3	3	7	12	24	116	37	97	Fungi	Ascomycota	Eurotiomycetes	Eurotiales	Aspergillaceae	Aspergillus	Aspergillus_chlamydosporus
OTU3116	6	5	2	29	12	64	2	1	1	11	2	7	1	6	0	Fungi	Ascomycota	Eurotiomycetes	Eurotiales	Aspergillaceae	Penicillium	Penicillium_spathulatum
OTU3129	22	12	1	216	261	110	4	3	3	3	9	1	22	27	95	Fungi	Ascomycota	Eurotiomycetes	Onygenales	Incertae_sedis	Chrysosporium	Chrysosporium_synchronum
OTU3147	2	2	16	34	0	0	0	0	2	0	0	0	0	0	0	Fungi	Ascomycota	Sordariomycetes	Hypocreales	Nectriaceae	unidentified_fungus	unidentified_fungus
OTU3159	410	39	104	2	9	8	5	6	16	3	2	0	4	4	7	Fungi	Ascomycota	Sordariomycetes	Sordariales	Lasiosphaeriaceae	Lasiosphaeris	Lasiosphaeris_hispida
OTU3166	7	5	18	1	2	0	0	1	0	0	0	2	0	0	2	Fungi	Ascomycota	Sordariomycetes	Magnaporthales	Magnaporthaceae	Macgarvieomyces	Macgarvieomyces_juncicola
OTU3175	14	73	14	191	0	2	4	3	3	0	1	1	0	0	0	Fungi	Ascomycota	Pezizomycetes	Pezizales	Pyronemataceae	unidentified_fungus	unidentified_fungus
OTU3195	109	47	53	11	22	121	2	2	9	3	15	1	11	18	13	Fungi	Ascomycota	Sordariomycetes	Hypocreales	Nectriaceae	Ilyonectria	Ilyonectria_macrodidyma
OTU3196	12	2	2	84	94	104	0	2	0	3	2	48	0	0	1	Fungi	Ascomycota	Eurotiomycetes	Eurotiales	Aspergillaceae	Penicillium	Penicillium_brevicompactum
OTU3198	0	3	0	25	36	13	0	0	1	29	0	0	3	0	0	Fungi	Ascomycota	Sordariomycetes	Hypocreales	Cordycipitaceae	Cordyceps	Cordyceps_sp
OTU3225	17	0	2	0	0	0	0	5	0	0	0	0	0	1	0	Fungi	Ascomycota	Sordariomycetes	Hypocreales	Nectriaceae	Fusarium	Fusarium_brachygibbosum
OTU3242	17	49	32	1	1	0	0	1	6	6	2	12	0	1	2	Fungi	Ascomycota	Leotiomycetes	Helotiales	Incertae_sedis	Coleophoma	Coleophoma_sp
OTU3255	4	10	0	5	2	5	2	3	1	150	75	121	1	2	0	Fungi	Ascomycota	Eurotiomycetes	Onygenales	Gymnoascaceae	Gymnoascus	Gymnoascus_sp
OTU3257	29	3	10	13	0	0	3	2	3	0	1	5	8	2	6	Fungi	Ascomycota	Pezizomycetes	Pezizales	Ascodesmidaceae	Cephaliophora	Cephaliophora_sp
OTU3258	0	2	18	0	41	0	3	0	0	0	0	0	0	0	4	Fungi	Basidiobolomycota	Basidiobolomycetes	Basidiobolales	unidentified_fungus	unidentified_fungus	unidentified_fungus
OTU3260	836	1172	808	2374	1406	1943	3563	8705	5208	1935	2680	2473	1427	1348	1088	Fungi	Ascomycota	Eurotiomycetes	Onygenales	unidentified_fungus	unidentified_fungus	unidentified_fungus
OTU3261	1	2	1	1	28	0	1	0	0	0	0	0	1	9	3	Fungi	Ascomycota	Dothideomycetes	Pleosporales	Pleosporaceae	Alternaria	Alternaria_metachromatica
OTU3285	7	21	8	0	2	15	0	1	0	1	1	0	0	0	2	Fungi	Ascomycota	Dothideomycetes	Pleosporales	Phaeosphaeriaceae	Phaeosphaeria	Phaeosphaeria_podocarpi
OTU3288	1	0	0	0	24	4	0	0	2	0	0	0	5	0	0	Fungi	Ascomycota	Eurotiomycetes	Eurotiales	Aspergillaceae	Penicillium	Penicillium_sp
OTU3306	9	77	43	4	2	1	1	1	0	2	1	0	10	0	0	Fungi	Ascomycota	Dothideomycetes	Pleosporales	Cucurbitariaceae	Pyrenochaeta	Pyrenochaeta_sp
OTU3307	279	558	457	84	82	90	9	27	23	6	13	21	46	43	44	Fungi	Ascomycota	Leotiomycetes	Helotiales	Incertae_sedis	Cadophora	Cadophora_luteo-olivacea
OTU3314	15	21	44	18	1	4	3	1	2	1	1	1	2	2	1	Fungi	Ascomycota	Dothideomycetes	Pleosporales	Torulaceae	Dendryphion	Dendryphion_nanum
OTU3318	35	23	15	10	14	29	1	2	4	5	0	0	5	0	0	Fungi	Ascomycota	Dothideomycetes	Pleosporales	Arthopyreniaceae	unidentified_fungus	unidentified_fungus
OTU3320	4	10	6	4	28	0	0	0	0	0	6	0	0	0	1	Fungi	Ascomycota	Eurotiomycetes	Eurotiales	Trichocomaceae	Sagenomella	Sagenomella_striatispora
OTU3344	0	1	2	71	2	1	0	0	0	4	4	13	15	2	13	Fungi	Ascomycota	Dothideomycetes	Pleosporales	Periconiaceae	Periconia	Periconia_sp
OTU3349	137	62	152	3	3	5	3	4	8	2	4	1	10	16	7	Fungi	Ascomycota	Dothideomycetes	Pleosporales	Pleosporaceae	Ophiosphaerella	Ophiosphaerella_sp
OTU3365	15	11	9	284	199	182	2	5	4	4	4	5	16	0	16	Fungi	Ascomycota	Dothideomycetes	Pleosporales	Didymellaceae	Neoascochyta	Neoascochyta_europaea
OTU3366	2	5	0	37	37	125	0	0	3	7	1	2	0	0	2	Fungi	Ascomycota	Sordariomycetes	Coniochaetales	Coniochaetaceae	Coniochaeta	Coniochaeta_sp
OTU3369	35	23	44	0	5	3	6	6	5	1	0	0	4	10	7	Fungi	Ascomycota	Dothideomycetes	Pleosporales	Leptosphaeriaceae	Neophaeosphaeria	Neophaeosphaeria_sp
OTU3385	79	35	22	2	0	4	1	2	0	2	1	0	0	0	3	Fungi	Ascomycota	Sordariomycetes	Sordariales	Lasiosphaeriaceae	unidentified_fungus	unidentified_fungus
OTU3393	0	2	0	4	0	7	4	0	0	0	1	0	40	8	0	Fungi	Ascomycota	Sordariomycetes	Sordariales	Lasiosphaeriaceae	unidentified_fungus	unidentified_fungus
OTU3399	4	15	20	0	1	0	0	0	0	6	0	0	0	0	0	Fungi	Ascomycota	Pezizomycetes	Pezizales	Ascobolaceae	Ascobolus	Ascobolus_sp
OTU3400	26	8	38	3	120	13	3	1	1	1	0	3	9	0	2	Fungi	Ascomycota	Dothideomycetes	Pleosporales	Didymellaceae	Neoascochyta	Neoascochyta_rosicola
OTU3407	27	14	33	67	96	120	5	1	1	24	3	4	1	14	2	Fungi	Ascomycota	Dothideomycetes	Pleosporales	Phaeosphaeriaceae	Neosetophoma	Neosetophoma_samararum
OTU3409	5	9	2	173	728	64	5	2	3	3	1	9	0	1	1	Fungi	Ascomycota	Sordariomycetes	Chaetosphaeriales	Chaetosphaeriaceae	Dinemasporium	Dinemasporium_pseudostrigosum
OTU3410	22	43	31	65	146	640	4	6	5	15	18	5	36	22	3	Fungi	Ascomycota	Dothideomycetes	Pleosporales	Didymosphaeriaceae	Paraphaeosphaeria	Paraphaeosphaeria_sp
OTU3411	103	36	112	8	5	40	2	1	3	2	4	0	15	12	0	Fungi	Ascomycota	Dothideomycetes	Pleosporales	Phaeosphaeriaceae	Ophiosphaerella	Ophiosphaerella_sp
OTU3412	0	12	4	155	176	179	3	3	1	16	0	0	1	2	2	Fungi	Ascomycota	Dothideomycetes	Pleosporales	unidentified_fungus	unidentified_fungus	unidentified_fungus
OTU3413	44	69	38	14	30	8	3	0	1	1	5	13	5	36	1	Fungi	Ascomycota	Sordariomycetes	Coniochaetales	Coniochaetaceae	Coniochaeta	Coniochaeta_ligniaria
OTU3414	7	3	1	8	4	3	2	4	3	45	68	28	128	258	47	Fungi	Ascomycota	Eurotiomycetes	Onygenales	Onygenaceae	Aphanoascus	Aphanoascus_keratinophilus
OTU3417	28	3	30	3	5	0	0	0	0	0	0	0	0	0	0	Fungi	Ascomycota	Sordariomycetes	Sordariales	Chaetomiaceae	Chaetomium	Chaetomium_sp
OTU3428	49	51	49	103	458	59	10	10	27	269	21	71	72	37	43	Fungi	Ascomycota	Dothideomycetes	Pleosporales	Lophiostomataceae	Lophiostoma	Lophiostoma_multiseptatum
OTU3433	4	3	1	54	134	27	0	0	3	0	0	1	0	3	2	Fungi	Ascomycota	Sordariomycetes	Chaetosphaeriales	Chaetosphaeriaceae	Dinemasporium	Dinemasporium_morbidum
OTU3436	0	1	0	59	123	2	0	2	1	2	0	1	1	2	0	Fungi	Ascomycota	Sordariomycetes	Phomatosporales	Phomatosporaceae	Phomatospora	Phomatospora_dinemasporium
OTU3463	11	8	21	5	0	0	2	0	0	1	1	2	23	4	0	Fungi	Ascomycota	Sordariomycetes	Sordariales	Chaetomiaceae	Chaetomium	Chaetomium_grande
OTU3466	0	1	0	14	21	17	1	0	0	0	0	0	0	3	2	Fungi	Ascomycota	Sordariomycetes	Sordariales	Lasiosphaeriaceae	Schizothecium	Schizothecium_glutinans
OTU3471	21	21	40	32	80	53	2	3	3	0	0	0	1	5	1	Fungi	Ascomycota	Dothideomycetes	Pleosporales	Phaeosphaeriaceae	unidentified_fungus	unidentified_fungus
OTU3472	2	11	6	100	305	198	2	0	2	2	1	2	4	0	3	Fungi	Ascomycota	Dothideomycetes	Pleosporales	Phaeosphaeriaceae	Phaeosphaeria	Phaeosphaeria_sp
OTU3473	36	25	58	17	2	2	0	1	0	0	0	1	0	0	3	Fungi	Ascomycota	Sordariomycetes	Hypocreales	Ophiocordycipitaceae	Tolypocladium	Tolypocladium_cylindrosporum
OTU3475	94	75	195	221	272	154	39	11	24	21	22	37	33	20	36	Fungi	Ascomycota	Dothideomycetes	Pleosporales	Sporormiaceae	Preussia	Preussia_terricola
OTU3476	23	14	8	10	1	0	1	0	0	0	0	0	0	0	0	Fungi	Ascomycota	Dothideomycetes	Pleosporales	unidentified_fungus	unidentified_fungus	unidentified_fungus
OTU3478	186	204	192	14	19	4	4	7	5	4	4	5	41	20	20	Fungi	Ascomycota	Dothideomycetes	Pleosporales	Massarinaceae	Stagonospora	Stagonospora_pseudovitensis
OTU3480	0	8	13	11	9	11	0	2	1	0	0	13	0	0	1	Fungi	Ascomycota	Dothideomycetes	Pleosporales	unidentified_fungus	unidentified_fungus	unidentified_fungus
OTU3483	8	0	0	37	0	0	0	0	0	0	0	0	5	1	0	Fungi	Ascomycota	Pezizomycetes	Pezizales	Ascobolaceae	Ascobolus	Ascobolus_sp
OTU3485	0	5	8	2	0	0	0	0	1	0	0	0	0	2	0	Fungi	Ascomycota	Dothideomycetes	Pleosporales	Didymosphaeriaceae	Paraphaeosphaeria	Paraphaeosphaeria_parmeliae
OTU3512	3	1	5	6	2	18	1	8	10	1	6	1	219	31	32	Fungi	Ascomycota	Sordariomycetes	Sordariales	Lasiosphaeriaceae	unidentified_fungus	unidentified_fungus
OTU3515	2	2	13	0	6	0	0	0	0	0	0	0	2	10	57	Fungi	Ascomycota	Pezizomycetes	Pezizales	Ascobolaceae	Ascobolus	Ascobolus_sp
OTU3529	226	203	102	161	240	351	61	80	129	245	61	418	50	39	141	Fungi	Ascomycota	Sordariomycetes	Sordariales	Chaetomiaceae	Humicola	Humicola_nigrescens
OTU3530	86	84	124	62	212	12	4	6	7	151	63	53	46	59	14	Fungi	Ascomycota	Sordariomycetes	Xylariales	Apiosporaceae	Arthrinium	Arthrinium_sacchari
OTU3531	46	46	28	2	2	0	0	1	6	0	0	2	0	0	2	Fungi	Ascomycota	Dothideomycetes	Pleosporales	Massarinaceae	Stagonospora	Stagonospora_trichophoricola
OTU3532	3	31	18	52	102	3	3	1	0	2	0	5	0	0	1	Fungi	Ascomycota	Dothideomycetes	Pleosporales	unidentified_fungus	unidentified_fungus	unidentified_fungus
OTU3534	83	10	14	18	12	1	1	0	0	0	2	1	0	2	0	Fungi	Ascomycota	Sordariomycetes	Sordariales	Lasiosphaeriaceae	Schizothecium	Schizothecium_dakotense
OTU3537	0	0	1	55	52	42	1	1	0	1	0	0	0	3	0	Fungi	Ascomycota	Dothideomycetes	Pleosporales	Didymosphaeriaceae	Paraconiothyrium	Paraconiothyrium_africanum
OTU3538	1	3	0	22	51	39	1	0	1	0	0	0	0	0	2	Fungi	Ascomycota	Sordariomycetes	Sordariales	Cephalothecaceae	Phialemonium	Phialemonium_inflatum
OTU3539	13	44	0	0	0	2	0	0	0	2	0	0	0	0	1	Fungi	Ascomycota	Sordariomycetes	unidentified_fungus	unidentified_fungus	unidentified_fungus	unidentified_fungus
OTU3541	0	0	18	10	0	0	0	0	1	0	0	4	0	0	0	Fungi	Ascomycota	Sordariomycetes	Sordariales	Lasiosphaeriaceae	Cercophora	Cercophora_sp
OTU3544	1	1	0	0	0	11	0	1	0	19	4	11	22	22	8	Fungi	Ascomycota	Dothideomycetes	Pleosporales	Phaeosphaeriaceae	Paraphoma	Paraphoma_fimeti
OTU3548	11	5	0	0	14	0	0	1	0	0	0	0	0	0	0	Fungi	Ascomycota	Dothideomycetes	Pleosporales	Leptosphaeriaceae	Subplenodomus	Subplenodomus_violicola
OTU3551	5	1	5	25	0	0	0	0	0	0	1	0	0	0	0	Fungi	Ascomycota	Eurotiomycetes	Verrucariales	Verrucariaceae	Verrucaria	Verrucaria_humida
OTU3585	70	16	5	36	66	35	1	5	5	1	5	2	6	8	3	Fungi	Ascomycota	Sordariomycetes	Xylariales	Bartaliniaceae	Truncatella	Truncatella_angustata
OTU3587	0	0	8	16	12	3	0	0	0	2	6	19	0	13	3	Fungi	Ascomycota	Sordariomycetes	Xylariales	Apiosporaceae	Arthrinium	Arthrinium_kogelbergense
OTU3590	0	1	8	9	4	25	1	0	0	1	1	0	0	0	0	Fungi	Ascomycota	Sordariomycetes	Sordariales	Lasiosphaeriaceae	unidentified_fungus	unidentified_fungus
OTU3591	0	1	8	0	2	25	0	0	1	0	0	0	1	0	7	Fungi	Ascomycota	Dothideomycetes	Pleosporales	Phaeosphaeriaceae	Parastagonospora	Parastagonospora_phoenicicola
OTU3592	1	0	2	4	2	0	0	0	0	0	13	0	0	0	0	Fungi	Ascomycota	Sordariomycetes	Sordariales	Cephalothecaceae	Phialemonium	Phialemonium_atrogriseum
OTU3618	32	18	16	0	1	0	0	0	2	0	1	1	0	0	0	Fungi	Ascomycota	Leotiomycetes	Helotiales	Vibrisseaceae	Phialocephala	Phialocephala_humicola
OTU3619	5	7	13	25	0	43	21	0	19	1	4	0	2	0	5	Fungi	Ascomycota	Sordariomycetes	Sordariales	Lasiosphaeriaceae	Podospora	Podospora_sp
OTU3621	18	9	32	3	0	0	1	0	0	0	0	0	0	0	0	Fungi	Ascomycota	Dothideomycetes	Pleosporales	Melanommataceae	Petrakia	Petrakia_sp
OTU3622	1	15	18	17	4	26	0	1	2	14	0	1	3	20	10	Fungi	Ascomycota	Eurotiomycetes	Eurotiales	Trichocomaceae	Sagenomella	Sagenomella_oligospora
OTU3624	0	3	0	3	58	0	19	0	0	0	0	0	0	0	0	Fungi	Ascomycota	Sordariomycetes	Sordariales	Lasiosphaeriaceae	Podospora	Podospora_appendiculata
OTU3626	0	0	0	2	40	0	1	0	5	0	0	0	0	2	0	Fungi	Ascomycota	Dothideomycetes	Capnodiales	Cladosporiaceae	Toxicocladosporium	Toxicocladosporium_irritans
OTU3629	35	4	6	4	20	12	1	1	0	0	0	0	0	0	0	Fungi	Ascomycota	Sordariomycetes	Sordariales	Lasiosphaeriaceae	Cercophora	Cercophora_sp
OTU3644	365	339	414	72	82	104	8	11	21	26	7	9	38	57	20	Fungi	Ascomycota	Sordariomycetes	Sordariales	Chaetomiaceae	Trichocladium	Trichocladium_opacum
OTU3655	0	0	5	31	0	16	0	0	0	0	0	4	0	1	0	Fungi	Ascomycota	Dothideomycetes	Tubeufiales	Tubeufiaceae	unidentified_fungus	unidentified_fungus
OTU3656	6	1	21	0	0	12	0	0	0	0	0	0	0	0	0	Fungi	Ascomycota	Sordariomycetes	Sordariales	unidentified_fungus	unidentified_fungus	unidentified_fungus
OTU3658	0	19	4	0	0	9	0	0	0	0	0	0	0	0	3	Fungi	Ascomycota	Sordariomycetes	Sordariales	unidentified_fungus	unidentified_fungus	unidentified_fungus
OTU3666	40	10	0	10	13	14	3	2	2	34	24	31	183	134	96	Fungi	Ascomycota	Eurotiomycetes	Onygenales	Onygenaceae	Aphanoascus	Aphanoascus_reticulisporus
OTU3670	106	61	51	63	203	29	8	18	12	41	2	40	27	80	24	Fungi	Ascomycota	Sordariomycetes	Sordariales	Lasiosphaeriaceae	unidentified_fungus	unidentified_fungus
OTU3671	15	1	0	10	0	1	0	1	1	0	0	0	0	0	0	Fungi	Ascomycota	Dothideomycetes	Pleosporales	Lentitheciaceae	Keissleriella	Keissleriella_poagena
OTU3708	9	9	6	0	44	0	0	3	0	0	0	0	0	4	0	Fungi	Ascomycota	Dothideomycetes	Pleosporales	unidentified_fungus	unidentified_fungus	unidentified_fungus
OTU3712	1	4	0	0	0	0	6	1	4	0	0	0	48	60	34	Fungi	Ascomycota	Leotiomycetes	Helotiales	Incertae_sedis	Cadophora	Cadophora_melinii
OTU3729	0	2	1	14	12	23	2	1	1	0	0	2	0	2	8	Fungi	Ascomycota	Dothideomycetes	Capnodiales	Mycosphaerellaceae	Mycosphaerella	Mycosphaerella_tassiana
OTU3735	0	0	1	8	38	19	0	0	0	0	1	0	0	11	0	Fungi	Ascomycota	Leotiomycetes	Helotiales	Incertae_sedis	Rhynchosporium	Rhynchosporium_commune
OTU3748	36	42	23	86	172	54	0	2	4	3	7	9	1	14	7	Fungi	Ascomycota	Dothideomycetes	Pleosporales	Cucurbitariaceae	Pyrenochaetopsis	Pyrenochaetopsis_leptospora
OTU3750	9	21	5	0	1	0	2	0	0	0	0	0	0	0	0	Fungi	Ascomycota	Sordariomycetes	Chaetosphaeriales	Chaetosphaeriaceae	Chloridium	Chloridium_aseptatum
OTU3751	9	0	0	2	2	24	0	0	0	0	0	0	15	48	4	Fungi	Ascomycota	Leotiomycetes	Helotiales	Incertae_sedis	Rhynchosporium	Rhynchosporium_commune
OTU3752	3	9	25	0	17	0	0	0	1	1	0	0	1	2	1	Fungi	Ascomycota	Leotiomycetes	unidentified_fungus	unidentified_fungus	unidentified_fungus	unidentified_fungus
OTU3777	115	320	49	30	71	54	11	10	11	13	13	9	72	101	52	Fungi	Ascomycota	Leotiomycetes	Thelebolales	Pseudeurotiaceae	Pseudeurotium	Pseudeurotium_hygrophilum
OTU3778	21	0	26	0	2	8	1	3	61	0	1	28	2	1	0	Fungi	Ascomycota	Leotiomycetes	Thelebolales	Pseudeurotiaceae	Pseudogymnoascus	Pseudogymnoascus_roseus
OTU3794	17	2	11	0	0	0	1	0	2	0	0	1	1	2	0	Fungi	Ascomycota	Leotiomycetes	Helotiales	Helotiaceae	Crocicreas	Crocicreas_sp
OTU3808	5	84	32	12	0	1	1	1	4	0	3	4	1	0	0	Fungi	Ascomycota	Sordariomycetes	Hypocreales	Incertae_sedis	Acremonium	Acremonium_alternatum
OTU3809	39	3	23	17	25	10	5	2	0	0	1	2	0	1	0	Fungi	Ascomycota	Leotiomycetes	Helotiales	unidentified_fungus	unidentified_fungus	unidentified_fungus
OTU3810	43	91	71	12	70	39	1	0	2	6	6	2	4	3	19	Fungi	Ascomycota	Leotiomycetes	Helotiales	Incertae_sedis	Tetracladium	Tetracladium_sp
OTU3811	0	0	1	119	62	29	0	3	1	0	0	0	0	3	0	Fungi	Ascomycota	Leotiomycetes	Helotiales	Incertae_sedis	Chalara	Chalara_hyalocuspica
OTU3812	31	15	11	0	0	2	0	0	1	0	0	0	0	0	2	Fungi	Ascomycota	Leotiomycetes	Helotiales	unidentified_fungus	unidentified_fungus	unidentified_fungus
OTU3813	27	1	14	0	5	0	1	1	0	0	2	0	0	0	1	Fungi	Ascomycota	Sordariomycetes	Sordariales	unidentified_fungus	unidentified_fungus	unidentified_fungus
OTU3814	24	2	2	0	0	0	0	0	0	0	0	0	1	0	0	Fungi	Ascomycota	Leotiomycetes	Helotiales	Helotiaceae	Hymenoscyphus	Hymenoscyphus_caudatus
OTU3820	2	5	10	4	0	0	0	0	0	0	0	0	0	0	0	Fungi	Ascomycota	Leotiomycetes	Helotiales	Helotiaceae	Tetracladium	Tetracladium_sp
OTU3822	0	0	0	13	0	40	0	0	0	0	0	0	0	0	0	Fungi	Ascomycota	Leotiomycetes	Helotiales	unidentified_fungus	unidentified_fungus	unidentified_fungus
OTU3863	363	410	390	661	412	626	1449	621	1915	976	994	1101	1075	1125	937	Fungi	Ascomycota	unidentified_fungus	unidentified_fungus	unidentified_fungus	unidentified_fungus	unidentified_fungus
OTU3873	8	15	5	728	64	67	4	3	0	2	7	2	2	6	4	Fungi	Ascomycota	Dothideomycetes	Pleosporales	Venturiaceae	Venturia	Venturia_sp
OTU3885	70	48	63	0	0	0	0	0	3	0	1	0	1	0	2	Fungi	Ascomycota	Dothideomycetes	Acrospermales	Acrospermaceae	unidentified_fungus	unidentified_fungus
OTU3886	24	22	0	0	0	6	0	2	0	0	1	1	0	2	0	Fungi	Ascomycota	Sordariomycetes	Chaetosphaeriales	Chaetosphaeriaceae	Chloridium	Chloridium_sp
OTU3887	0	0	15	8	0	33	0	1	0	0	0	0	0	0	0	Fungi	Ascomycota	Leotiomycetes	Helotiales	Helotiaceae	Glarea	Glarea_lozoyensis
OTU3891	0	2	0	0	0	0	0	1	1	0	1	0	25	21	12	Fungi	Ascomycota	Leotiomycetes	Helotiales	Incertae_sedis	Cadophora	Cadophora_sp
OTU3896	0	1	0	0	2	0	1	1	0	0	1	0	9	15	23	Fungi	Ascomycota	Leotiomycetes	Thelebolales	Pseudeurotiaceae	Geomyces	Geomyces_sp
OTU3909	0	0	0	14	20	25	17	5	6	11	34	1	1	3	6	Fungi	Ascomycota	Eurotiomycetes	Onygenales	Incertae_sedis	Chrysosporium	Chrysosporium_pseudomerdarium
OTU3936	0	2	5	56	58	197	1	0	2	0	1	0	1	1	0	Fungi	Ascomycota	Sordariomycetes	Myrmecridiales	Myrmecridiaceae	Myrmecridium	Myrmecridium_phragmitis
OTU3937	2	24	10	31	28	2	2	1	1	2	0	0	2	0	4	Fungi	Ascomycota	Leotiomycetes	Helotiales	Helotiaceae	Unguiculariopsis	Unguiculariopsis_sp
OTU3940	2	0	0	7	15	10	0	3	0	1	0	0	1	0	0	Fungi	Ascomycota	Leotiomycetes	Helotiales	Hyaloscyphaceae	Trichopezizella	Trichopezizella_sp
OTU3944	0	0	2	0	0	0	0	0	0	38	13	0	0	1	0	Fungi	Ascomycota	Leotiomycetes	Helotiales	Dermateaceae	Cryptosporiopsis	Cryptosporiopsis_sp
OTU3971	1	4	6	5	6	45	2	0	0	0	0	0	0	0	2	Fungi	Ascomycota	Sordariomycetes	Myrmecridiales	Myrmecridiaceae	Myrmecridium	Myrmecridium_flexuosum
OTU3975	2	3	0	3	29	0	2	0	0	0	0	0	0	0	0	Fungi	Ascomycota	Leotiomycetes	Helotiales	Hyaloscyphaceae	Cistella	Cistella_albidolutea
OTU3992	0	40	0	0	9	0	0	0	0	0	0	0	0	0	0	Fungi	Ascomycota	Leotiomycetes	Helotiales	Hyaloscyphaceae	Cistella	Cistella_sp
OTU4000	4	3	1	9	29	30	0	1	0	1	0	7	4	2	2	Fungi	Ascomycota	Eurotiomycetes	Chaetothyriales	Herpotrichiellaceae	Heteroconium	Heteroconium_sp
OTU4003	114	181	91	99	37	127	6	8	15	1	4	7	17	3	6	Fungi	Ascomycota	Leotiomycetes	Helotiales	Hyaloscyphaceae	Cistella	Cistella_sp
OTU4030	0	0	2	8	4	25	0	0	1	0	0	0	0	12	0	Fungi	Ascomycota	Dothideomycetes	Pleosporales	Phaeosphaeriaceae	Paraphoma	Paraphoma_sp
OTU4040	1	5	0	0	8	0	3	0	0	47	15	46	18	30	18	Fungi	Ascomycota	Leotiomycetes	Helotiales	Myxotrichaceae	Oidiodendron	Oidiodendron_truncatum
OTU4053	6	16	6	2	3	4	4	2	2	21	17	49	485	406	280	Fungi	Ascomycota	Eurotiomycetes	Chaetothyriales	Herpotrichiellaceae	Phialophora	Phialophora_hyalina
OTU4067	32	37	19	1	3	1	2	0	0	0	0	0	0	0	0	Fungi	Ascomycota	Leotiomycetes	Teloschistales	Teloschistaceae	unidentified_fungus	unidentified_fungus
OTU4073	6	10	1	115	87	156	3	2	1	0	0	2	3	0	0	Fungi	Ascomycota	Sordariomycetes	Sordariales	Lasiosphaeriaceae	Schizothecium	Schizothecium_inaequale
OTU4099	1	0	0	45	62	65	0	0	0	0	3	12	1	0	0	Fungi	unidentified_fungus	unidentified_fungus	unidentified_fungus	unidentified_fungus	unidentified_fungus	unidentified_fungus
OTU4105	48	8	66	0	1	6	0	0	0	0	0	0	2	0	0	Fungi	Ascomycota	Archaeorhizomycetes	Archaeorhizomycetales	Archaeorhizomycetaceae	Archaeorhizomyces	Archaeorhizomyces_sp
OTU4124	4	0	8	3	7	7	0	0	0	0	0	0	9	0	19	Fungi	Monoblepharomycota	Sanchytriomycetes	Sanchytriales	Sanchytriaceae	unidentified_fungus	unidentified_fungus
OTU4143	0	0	2	14	0	0	0	0	0	0	2	0	13	0	2	Fungi	Basidiomycota	Tremellomycetes	Tremellales	Bulleribasidiaceae	Dioszegia	Dioszegia_crocea
OTU4245	0	0	6	14	0	0	0	0	0	0	0	0	0	0	0	Fungi	unidentified_fungus	unidentified_fungus	unidentified_fungus	unidentified_fungus	unidentified_fungus	unidentified_fungus
OTU4285	11	30	3	4	7	0	0	0	0	0	0	0	16	0	0	Fungi	Basidiomycota	Tremellomycetes	unidentified_fungus	unidentified_fungus	unidentified_fungus	unidentified_fungus
OTU7	6	0	5	0	3	0	0	0	0	0	0	0	0	0	0	Fungi	Ascomycota	Orbiliomycetes	Orbiliales	unidentified_fungus	unidentified_fungus	unidentified_fungus
OTU8	7	4	5	0	3	0	0	0	0	0	0	0	0	0	0	Fungi	unidentified_fungus	unidentified_fungus	unidentified_fungus	unidentified_fungus	unidentified_fungus	unidentified_fungus
OTU25	16	27	42	23	38	390	1	1	3	2	1	1	22	40	55	Fungi	unidentified_fungus	unidentified_fungus	unidentified_fungus	unidentified_fungus	unidentified_fungus	unidentified_fungus
OTU52	8	10	23	2	0	0	0	0	0	0	0	0	0	0	0	Fungi	Glomeromycota	Glomeromycetes	Glomerales	unidentified_fungus	unidentified_fungus	unidentified_fungus
OTU64	102	75	80	407	728	2940	184	108	405	53	54	88	117	131	67	Fungi	Basidiomycota	unidentified_fungus	unidentified_fungus	unidentified_fungus	unidentified_fungus	unidentified_fungus
OTU71	6	1	10	0	2	2	0	0	0	7	0	0	0	0	0	Fungi	Ascomycota	Sordariomycetes	Hypocreales	unidentified_fungus	unidentified_fungus	unidentified_fungus
OTU74	357	167	342	4	9	9	8	14	5	8	1	11	8	8	10	Fungi	Ascomycota	Sordariomycetes	Glomerellales	unidentified_fungus	unidentified_fungus	unidentified_fungus
OTU78	8	0	12	2	0	0	0	0	0	0	0	0	0	0	0	Fungi	Basidiomycota	unidentified_fungus	unidentified_fungus	unidentified_fungus	unidentified_fungus	unidentified_fungus
OTU92	708	319	688	3	20	7	15	8	18	6	16	8	17	9	13	Fungi	Basidiomycota	Agaricomycetes	Boletales	unidentified_fungus	unidentified_fungus	unidentified_fungus
OTU100	7	4	7	5	0	0	0	0	0	0	0	0	0	0	0	Fungi	Ascomycota	Leotiomycetes	Helotiales	unidentified_fungus	unidentified_fungus	unidentified_fungus
OTU104	28	1	14	13	1	0	1	3	0	4	2	17	4	1	8	Fungi	Basidiomycota	Agaricomycetes	Agaricales	Amanitaceae	unidentified_fungus	unidentified_fungus
OTU121	0	4	3	3	23	8	0	0	0	0	0	0	4	0	0	Fungi	Basidiomycota	unidentified_fungus	unidentified_fungus	unidentified_fungus	unidentified_fungus	unidentified_fungus
OTU130	11	12	5	0	0	0	1	0	0	1	0	0	2	0	2	Fungi	Ascomycota	Pezizomycetes	Pezizales	unidentified_fungus	unidentified_fungus	unidentified_fungus
OTU131	4	8	4	0	0	31	0	0	0	0	0	0	3	0	0	Fungi	unidentified_fungus	unidentified_fungus	unidentified_fungus	unidentified_fungus	unidentified_fungus	unidentified_fungus
OTU149	7	0	3	0	1	2	0	2	0	0	1	2	0	1	0	Fungi	unidentified_fungus	unidentified_fungus	unidentified_fungus	unidentified_fungus	unidentified_fungus	unidentified_fungus
OTU154	15	29	19	97	131	398	12	19	56	5	6	10	13	8	7	Fungi	Basidiomycota	unidentified_fungus	unidentified_fungus	unidentified_fungus	unidentified_fungus	unidentified_fungus
OTU193	3	5	18	3	0	0	0	0	0	4	0	0	1	0	0	Fungi	Ascomycota	Eurotiomycetes	Eurotiales	unidentified_fungus	unidentified_fungus	unidentified_fungus
OTU227	27	5	15	1	7	9	0	0	0	4	1	0	5	0	2	Fungi	unidentified_fungus	unidentified_fungus	unidentified_fungus	unidentified_fungus	unidentified_fungus	unidentified_fungus
OTU232	13	11	25	3	3	17	0	1	2	0	0	0	0	3	5	Fungi	unidentified_fungus	unidentified_fungus	unidentified_fungus	unidentified_fungus	unidentified_fungus	unidentified_fungus
OTU233	1	2	5	7	4	34	2	0	0	0	0	0	2	2	1	Fungi	unidentified_fungus	unidentified_fungus	unidentified_fungus	unidentified_fungus	unidentified_fungus	unidentified_fungus
OTU238	28	5	5	0	2	4	0	0	0	0	0	0	0	0	0	Fungi	Entomophthoromycota	unidentified_fungus	unidentified_fungus	unidentified_fungus	unidentified_fungus	unidentified_fungus
OTU241	61	16	30	9	13	8	0	0	4	2	0	0	1	10	2	Fungi	Ascomycota	unidentified_fungus	unidentified_fungus	unidentified_fungus	unidentified_fungus	unidentified_fungus
OTU336	10	37	13	5	8	12	2	3	1	0	2	0	5	3	2	Fungi	unidentified_fungus	unidentified_fungus	unidentified_fungus	unidentified_fungus	unidentified_fungus	unidentified_fungus
OTU337	8	53	45	1	0	2	0	0	4	0	0	0	0	4	1	Fungi	unidentified_fungus	unidentified_fungus	unidentified_fungus	unidentified_fungus	unidentified_fungus	unidentified_fungus
OTU358	9	8	5	11	64	53	6	339	18	0	8	4	0	5	4	Fungi	Mortierellomycota	Mortierellomycetes	Mortierellales	unidentified_fungus	unidentified_fungus	unidentified_fungus
OTU360	7	6	7	0	0	0	0	0	0	0	0	0	0	0	0	Fungi	unidentified_fungus	unidentified_fungus	unidentified_fungus	unidentified_fungus	unidentified_fungus	unidentified_fungus
OTU388	2	12	15	0	1	8	0	0	0	0	0	0	2	3	0	Fungi	unidentified_fungus	unidentified_fungus	unidentified_fungus	unidentified_fungus	unidentified_fungus	unidentified_fungus
OTU393	4	9	10	0	0	0	0	1	0	0	0	0	0	0	0	Fungi	Basidiomycota	unidentified_fungus	unidentified_fungus	unidentified_fungus	unidentified_fungus	unidentified_fungus
OTU397	4	0	6	0	0	0	0	0	0	10	0	0	0	0	1	Fungi	Basidiomycota	Agaricomycetes	Agaricales	unidentified_fungus	unidentified_fungus	unidentified_fungus
OTU399	7	2	3	3	2	32	0	2	2	0	3	0	1	2	2	Fungi	unidentified_fungus	unidentified_fungus	unidentified_fungus	unidentified_fungus	unidentified_fungus	unidentified_fungus
OTU408	12	2	18	4	1	0	0	0	0	0	0	0	0	0	0	Fungi	unidentified_fungus	unidentified_fungus	unidentified_fungus	unidentified_fungus	unidentified_fungus	unidentified_fungus
OTU430	18	28	42	0	7	2	0	0	1	0	0	0	0	2	0	Fungi	Basidiomycota	Agaricomycetes	Agaricales	Physalacriaceae	Cyptotrama	Cyptotrama_sp
OTU444	12	15	15	2	6	8	0	0	0	1	0	0	2	0	0	Fungi	Mortierellomycota	Mortierellomycetes	Mortierellales	unidentified_fungus	unidentified_fungus	unidentified_fungus
OTU459	10	19	21	0	2	0	0	2	0	0	0	0	0	0	0	Fungi	unidentified_fungus	unidentified_fungus	unidentified_fungus	unidentified_fungus	unidentified_fungus	unidentified_fungus
OTU508	2	6	4	0	0	8	0	0	1	0	0	0	0	0	0	Fungi	unidentified_fungus	unidentified_fungus	unidentified_fungus	unidentified_fungus	unidentified_fungus	unidentified_fungus
OTU509	26	10	20	2	3	1	0	0	0	0	1	10	2	0	1	Fungi	unidentified_fungus	unidentified_fungus	unidentified_fungus	unidentified_fungus	unidentified_fungus	unidentified_fungus
OTU511	136	100	151	22	70	26	0	2	7	3	2	2	1	2	9	Fungi	unidentified_fungus	unidentified_fungus	unidentified_fungus	unidentified_fungus	unidentified_fungus	unidentified_fungus
OTU514	5	26	5	0	2	9	1	0	0	2	0	0	0	0	0	Fungi	Kickxellomycota	Kickxellomycetes	Kickxellales	unidentified_fungus	unidentified_fungus	unidentified_fungus
OTU530	31	19	23	0	7	12	1	0	0	4	1	2	2	7	0	Fungi	Mortierellomycota	Mortierellomycetes	Mortierellales	unidentified_fungus	unidentified_fungus	unidentified_fungus
OTU543	2	0	0	1	40	0	0	0	0	0	2	0	0	4	0	Fungi	Mortierellomycota	Mortierellomycetes	Mortierellales	unidentified_fungus	unidentified_fungus	unidentified_fungus
OTU555	11	3	16	0	7	0	0	1	0	0	0	1	2	0	0	Fungi	unidentified_fungus	unidentified_fungus	unidentified_fungus	unidentified_fungus	unidentified_fungus	unidentified_fungus
OTU561	12	1	1	0	36	0	0	0	0	0	0	0	0	0	2	Fungi	Mortierellomycota	Mortierellomycetes	Mortierellales	unidentified_fungus	unidentified_fungus	unidentified_fungus
OTU562	0	2	0	0	0	17	0	0	1	3	0	0	2	19	18	Fungi	unidentified_fungus	unidentified_fungus	unidentified_fungus	unidentified_fungus	unidentified_fungus	unidentified_fungus
OTU576	8	14	12	3	0	12	0	1	0	0	0	1	4	0	0	Fungi	unidentified_fungus	unidentified_fungus	unidentified_fungus	unidentified_fungus	unidentified_fungus	unidentified_fungus
OTU580	73	23	31	0	2	0	0	1	3	0	1	0	5	3	0	Fungi	unidentified_fungus	unidentified_fungus	unidentified_fungus	unidentified_fungus	unidentified_fungus	unidentified_fungus
OTU583	0	6	0	0	1	36	0	0	0	0	0	0	0	5	0	Fungi	unidentified_fungus	unidentified_fungus	unidentified_fungus	unidentified_fungus	unidentified_fungus	unidentified_fungus
OTU606	0	2	2	2	23	35	19	0	1	70	59	1	4	12	5	Fungi	Chytridiomycota	unidentified_fungus	unidentified_fungus	unidentified_fungus	unidentified_fungus	unidentified_fungus
OTU624	672	355	418	10	174	28	2	12	5	9	13	32	21	13	8	Fungi	Chytridiomycota	unidentified_fungus	unidentified_fungus	unidentified_fungus	unidentified_fungus	unidentified_fungus
OTU627	203	96	146	62	46	24	0	3	10	45	11	14	12	4	19	Fungi	unidentified_fungus	unidentified_fungus	unidentified_fungus	unidentified_fungus	unidentified_fungus	unidentified_fungus
OTU647	47	32	35	13	65	24	2	9	3	4	1	10	4	3	9	Fungi	Chytridiomycota	Rhizophydiomycetes	Rhizophydiales	unidentified_fungus	unidentified_fungus	unidentified_fungus
OTU658	15	22	14	3	14	14	0	0	0	0	0	1	1	0	0	Fungi	Rozellomycota	unidentified_fungus	unidentified_fungus	unidentified_fungus	unidentified_fungus	unidentified_fungus
OTU660	4	4	2	10	45	16	7	16	26	11	4	6	9	9	16	Fungi	Mortierellomycota	Mortierellomycetes	Mortierellales	Mortierellaceae	Mortierella	Mortierella_sp
OTU669	36	49	74	0	0	10	1	0	0	0	0	1	2	0	0	Fungi	Glomeromycota	Glomeromycetes	Diversisporales	unidentified_fungus	unidentified_fungus	unidentified_fungus
OTU671	5	9	11	6	0	10	0	0	0	0	0	0	0	0	0	Fungi	Basidiomycota	Agaricomycetes	unidentified_fungus	unidentified_fungus	unidentified_fungus	unidentified_fungus
OTU685	1	6	10	0	0	0	0	0	1	12	0	5	19	0	4	Fungi	unidentified_fungus	unidentified_fungus	unidentified_fungus	unidentified_fungus	unidentified_fungus	unidentified_fungus
OTU699	3	2	6	3	0	2	0	1	12	0	0	7	2	4	1	Fungi	Ascomycota	Lecanoromycetes	Lecanorales	unidentified_fungus	unidentified_fungus	unidentified_fungus
OTU711	3	3	12	79	36	6	0	1	1	0	1	4	0	1	0	Fungi	Basidiomycota	Agaricomycetes	Agaricales	unidentified_fungus	unidentified_fungus	unidentified_fungus
OTU718	0	24	6	0	3	0	0	0	0	0	0	0	0	0	0	Fungi	unidentified_fungus	unidentified_fungus	unidentified_fungus	unidentified_fungus	unidentified_fungus	unidentified_fungus
OTU722	21	17	12	54	1	38	0	1	1	1	1	0	81	0	4	Fungi	unidentified_fungus	unidentified_fungus	unidentified_fungus	unidentified_fungus	unidentified_fungus	unidentified_fungus
OTU723	14	0	11	0	0	0	0	0	0	0	0	0	0	0	0	Fungi	unidentified_fungus	unidentified_fungus	unidentified_fungus	unidentified_fungus	unidentified_fungus	unidentified_fungus
OTU726	37	23	28	7	6	1	2	0	1	1	5	0	6	19	4	Fungi	Chytridiomycota	unidentified_fungus	unidentified_fungus	unidentified_fungus	unidentified_fungus	unidentified_fungus
OTU738	42	104	48	15	8	8	0	1	0	0	0	4	0	2	5	Fungi	unidentified_fungus	unidentified_fungus	unidentified_fungus	unidentified_fungus	unidentified_fungus	unidentified_fungus
OTU750	24	35	31	0	13	1	1	0	8	0	7	0	0	4	12	Fungi	Mortierellomycota	Mortierellomycetes	Mortierellales	unidentified_fungus	unidentified_fungus	unidentified_fungus
OTU752	18	4	2	5	0	12	0	7	0	0	3	0	0	0	1	Fungi	Ascomycota	Saccharomycetes	unidentified_fungus	unidentified_fungus	unidentified_fungus	unidentified_fungus
OTU799	742	1788	675	200	100	192	401	114	39	77	56	46	114	111	260	Fungi	Mortierellomycota	Mortierellomycetes	Mortierellales	Mortierellaceae	Mortierella	Mortierella_sp
OTU805	3	4	10	0	0	5	0	0	1	0	0	0	0	0	0	Fungi	unidentified_fungus	unidentified_fungus	unidentified_fungus	unidentified_fungus	unidentified_fungus	unidentified_fungus
OTU808	276	110	64	64	17	5	1	0	3	4	5	2	5	26	6	Fungi	Chytridiomycota	Rhizophydiomycetes	Rhizophydiales	unidentified_fungus	unidentified_fungus	unidentified_fungus
OTU811	3	41	12	0	1	0	0	0	0	0	0	0	0	1	1	Fungi	Basidiomycota	Agaricomycetes	Boletales	unidentified_fungus	unidentified_fungus	unidentified_fungus
OTU826	3	0	4	0	5	13	0	0	0	0	1	0	0	0	0	Fungi	Chytridiomycota	Rhizophydiomycetes	Rhizophydiales	unidentified_fungus	unidentified_fungus	unidentified_fungus
OTU828	6	7	13	1	0	0	0	0	0	0	0	0	0	0	0	Fungi	unidentified_fungus	unidentified_fungus	unidentified_fungus	unidentified_fungus	unidentified_fungus	unidentified_fungus
OTU832	36	45	57	31	20	44	1	13	2	1	3	7	1	0	5	Fungi	Chytridiomycota	Rhizophydiomycetes	Rhizophydiales	unidentified_fungus	unidentified_fungus	unidentified_fungus
OTU848	6	0	6	0	0	0	1	0	0	0	0	0	0	3	0	Fungi	Mucoromycota	Endogonomycetes	unidentified_fungus	unidentified_fungus	unidentified_fungus	unidentified_fungus
OTU866	7	24	43	0	1	2	0	8	24	0	0	0	1	0	12	Fungi	Chytridiomycota	Rhizophydiomycetes	Rhizophydiales	unidentified_fungus	unidentified_fungus	unidentified_fungus
OTU872	134	153	168	210	480	248	11	14	20	22	6	51	42	46	10	Fungi	unidentified_fungus	unidentified_fungus	unidentified_fungus	unidentified_fungus	unidentified_fungus	unidentified_fungus
OTU875	5	51	19	0	1	0	0	0	0	0	2	0	0	0	0	Fungi	Basidiomycota	Agaricomycetes	Agaricales	unidentified_fungus	unidentified_fungus	unidentified_fungus
OTU903	25	19	26	7	10	7	4	0	1	2	0	0	5	4	0	Fungi	Ascomycota	Sordariomycetes	Hypocreales	unidentified_fungus	unidentified_fungus	unidentified_fungus
OTU904	1	18	2	2	16	6	0	2	0	13	0	0	0	0	0	Fungi	unidentified_fungus	unidentified_fungus	unidentified_fungus	unidentified_fungus	unidentified_fungus	unidentified_fungus
OTU915	1	16	15	0	6	0	0	0	0	0	2	0	0	2	0	Fungi	Chytridiomycota	Rhizophlyctidomycetes	Rhizophydiales	unidentified_fungus	unidentified_fungus	unidentified_fungus
OTU923	108	100	126	2	6	37	3	2	6	0	4	69	5	5	1	Fungi	Basidiomycota	Tremellomycetes	Filobasidiales	unidentified_fungus	unidentified_fungus	unidentified_fungus
OTU926	11	26	5	84	0	0	0	0	0	0	0	3	5	4	0	Fungi	unidentified_fungus	unidentified_fungus	unidentified_fungus	unidentified_fungus	unidentified_fungus	unidentified_fungus
OTU927	4	11	5	2	69	135	0	5	2	637	68	4	61	25	71	Fungi	Mortierellomycota	Mortierellomycetes	Mortierellales	Mortierellaceae	Mortierella	Mortierella_sp
OTU932	52	0	21	0	0	1	0	0	0	2	0	0	0	0	0	Fungi	Chytridiomycota	unidentified_fungus	unidentified_fungus	unidentified_fungus	unidentified_fungus	unidentified_fungus
OTU934	15	3	2	0	0	0	1	0	1	0	0	4	10	25	4	Fungi	Olpidiomycota	Olpidiomycetes	Olpidiales	Olpidiaceae	Olpidium	Olpidium_brassicae
OTU979	9	0	29	5	39	21	0	1	0	0	0	2	0	0	0	Fungi	unidentified_fungus	unidentified_fungus	unidentified_fungus	unidentified_fungus	unidentified_fungus	unidentified_fungus
OTU1014	23	23	31	2	22	28	1	0	0	4	0	0	8	0	2	Fungi	unidentified_fungus	unidentified_fungus	unidentified_fungus	unidentified_fungus	unidentified_fungus	unidentified_fungus
OTU1015	5	7	3	0	2	0	0	0	0	5	0	0	8	4	5	Fungi	Mortierellomycota	Mortierellomycetes	Mortierellales	unidentified_fungus	unidentified_fungus	unidentified_fungus
OTU1070	9	5	9	0	13	0	0	0	0	0	0	0	0	0	1	Fungi	Mortierellomycota	Mortierellomycetes	Mortierellales	Mortierellaceae	Mortierella	Mortierella_sp
OTU1086	5	15	10	0	0	0	0	0	0	0	0	0	0	0	0	Fungi	unidentified_fungus	unidentified_fungus	unidentified_fungus	unidentified_fungus	unidentified_fungus	unidentified_fungus
OTU1095	2	1	4	0	16	0	0	0	0	0	1	5	6	0	2	Fungi	Chytridiomycota	Spizellomycetes	Spizellomycetales	unidentified_fungus	unidentified_fungus	unidentified_fungus
OTU1114	46	20	21	3	86	29	0	0	0	0	0	20	3	17	1	Fungi	Mortierellomycota	Mortierellomycetes	Mortierellales	Mortierellaceae	Mortierella	Mortierella_sp
OTU1124	0	0	27	0	0	0	0	0	0	2	0	0	4	19	4	Fungi	Ascomycota	Eurotiomycetes	Onygenales	unidentified_fungus	unidentified_fungus	unidentified_fungus
OTU1126	3	4	8	0	0	0	1	0	0	0	0	0	0	0	0	Fungi	Chytridiomycota	Rhizophydiomycetes	Rhizophydiales	unidentified_fungus	unidentified_fungus	unidentified_fungus
OTU1151	14	13	18	0	0	0	0	0	0	0	0	0	0	0	0	Fungi	Kickxellomycota	unidentified_fungus	unidentified_fungus	unidentified_fungus	unidentified_fungus	unidentified_fungus
OTU1157	26	32	72	1	0	0	0	0	0	2	0	2	0	0	0	Fungi	Glomeromycota	Glomeromycetes	Glomerales	Glomeraceae	unidentified_fungus	unidentified_fungus
OTU1161	5	2	21	0	0	1	0	0	0	1	0	2	0	0	0	Fungi	Chytridiomycota	Chytridiomycetes	Chytridiales	unidentified_fungus	unidentified_fungus	unidentified_fungus
OTU1208	47	0	24	0	0	0	0	0	0	0	0	0	0	0	0	Fungi	Chytridiomycota	Spizellomycetes	Spizellomycetales	unidentified_fungus	unidentified_fungus	unidentified_fungus
OTU1275	158	107	124	37	68	54	4	1	2	1	3	3	7	7	6	Fungi	Chytridiomycota	Rhizophydiomycetes	Rhizophydiales	unidentified_fungus	unidentified_fungus	unidentified_fungus
OTU1282	18	3	1	0	0	0	0	0	3	0	3	0	40	14	4	Fungi	Chytridiomycota	Rhizophydiomycetes	Rhizophydiales	unidentified_fungus	unidentified_fungus	unidentified_fungus
OTU1294	8	16	9	0	0	0	0	0	0	4	0	0	0	0	0	Fungi	Basidiomycota	Agaricomycetes	Cantharellales	Ceratobasidiaceae	unidentified_fungus	unidentified_fungus
OTU1306	0	2	0	18	26	0	0	0	0	0	0	1	0	0	0	Fungi	Chytridiomycota	Rhizophydiomycetes	Rhizophydiales	unidentified_fungus	unidentified_fungus	unidentified_fungus
OTU1315	11	2	25	0	4	33	0	2	0	0	4	6	1	2	0	Fungi	Basidiomycota	Agaricomycetes	Polyporales	unidentified_fungus	unidentified_fungus	unidentified_fungus
OTU1316	12	0	0	0	15	1	0	0	1	0	0	4	1	0	1	Fungi	Ascomycota	unidentified_fungus	unidentified_fungus	unidentified_fungus	unidentified_fungus	unidentified_fungus
OTU1317	17	8	5	0	0	0	0	0	0	0	0	0	5	2	0	Fungi	unidentified_fungus	unidentified_fungus	unidentified_fungus	unidentified_fungus	unidentified_fungus	unidentified_fungus
OTU1323	2146	1509	741	96	86	39	20	26	25	32	29	51	36	27	48	Fungi	unidentified_fungus	unidentified_fungus	unidentified_fungus	unidentified_fungus	unidentified_fungus	unidentified_fungus
OTU1349	48	68	116	11	18	48	0	1	0	0	7	1	9	0	9	Fungi	unidentified_fungus	unidentified_fungus	unidentified_fungus	unidentified_fungus	unidentified_fungus	unidentified_fungus
OTU1385	11	3	12	0	0	0	0	0	0	0	2	1	0	0	2	Fungi	Basidiomycota	Agaricomycetes	Agaricales	Stephanosporaceae	Stephanospora	Stephanospora_sp
OTU1397	84	49	121	4	6	5	0	1	3	1	2	3	7	0	1	Fungi	Chytridiomycota	Rhizophydiomycetes	Rhizophydiales	unidentified_fungus	unidentified_fungus	unidentified_fungus
OTU1408	21	9	6	5	7	62	0	4	2	2	0	14	4	7	1	Fungi	unidentified_fungus	unidentified_fungus	unidentified_fungus	unidentified_fungus	unidentified_fungus	unidentified_fungus
OTU1409	1	1	4	0	0	2	0	0	0	0	0	0	5	6	5	Fungi	unidentified_fungus	unidentified_fungus	unidentified_fungus	unidentified_fungus	unidentified_fungus	unidentified_fungus
OTU1410	10	0	3	1	0	16	0	0	0	0	0	0	0	0	1	Fungi	Basidiomycota	unidentified_fungus	unidentified_fungus	unidentified_fungus	unidentified_fungus	unidentified_fungus
OTU1438	6	10	33	7	0	0	0	0	1	0	0	5	12	17	0	Fungi	Rozellomycota	unidentified_fungus	unidentified_fungus	unidentified_fungus	unidentified_fungus	unidentified_fungus
OTU1451	3	6	18	0	11	0	0	0	0	0	0	0	0	0	0	Fungi	unidentified_fungus	unidentified_fungus	unidentified_fungus	unidentified_fungus	unidentified_fungus	unidentified_fungus
OTU1482	0	26	17	1	2	0	2	0	0	0	0	0	0	0	0	Fungi	unidentified_fungus	unidentified_fungus	unidentified_fungus	unidentified_fungus	unidentified_fungus	unidentified_fungus
OTU1484	171	15	40	9	95	31	0	2	39	4	1	3	6	1	4	Fungi	Chytridiomycota	Rhizophydiomycetes	Rhizophydiales	unidentified_fungus	unidentified_fungus	unidentified_fungus
OTU1487	238	125	226	0	56	4	7	1	1	1	2	0	9	17	2	Fungi	Ascomycota	Incertae_sedis	Incertae_sedis	Incertae_sedis	Ciliophora	Ciliophora_sp
OTU1494	2	10	3	19	23	33	0	0	0	0	1	5	2	0	2	Fungi	unidentified_fungus	unidentified_fungus	unidentified_fungus	unidentified_fungus	unidentified_fungus	unidentified_fungus
OTU1504	892	547	620	20	47	18	14	13	12	20	15	31	36	23	28	Fungi	Mucoromycota	Endogonomycetes	Endogonales	unidentified_fungus	unidentified_fungus	unidentified_fungus
OTU1507	324	468	380	1063	309	612	7	12	11	15	16	9	16	16	10	Fungi	Basidiomycota	Agaricomycetes	Agaricales	Entolomataceae	Entoloma	Entoloma_sp
OTU1524	2	0	0	0	0	0	0	0	0	0	3	0	20	15	8	Fungi	Chytridiomycota	Spizellomycetes	Spizellomycetales	unidentified_fungus	unidentified_fungus	unidentified_fungus
OTU1534	123	155	328	15	19	14	4	1	6	4	7	16	17	8	10	Fungi	unidentified_fungus	unidentified_fungus	unidentified_fungus	unidentified_fungus	unidentified_fungus	unidentified_fungus
OTU1541	0	10	3	5	3	0	0	0	0	0	6	0	1	0	0	Fungi	Mortierellomycota	Mortierellomycetes	Mortierellales	unidentified_fungus	unidentified_fungus	unidentified_fungus
OTU1544	0	2	2	2	4	5	0	2	0	0	4	0	0	0	0	Fungi	Chytridiomycota	Rhizophydiomycetes	Rhizophydiales	unidentified_fungus	unidentified_fungus	unidentified_fungus
OTU1554	12	11	5	15	103	24	9	13	8	59	172	159	192	68	238	Fungi	Basidiomycota	Microbotryomycetes	unidentified_fungus	unidentified_fungus	unidentified_fungus	unidentified_fungus
OTU1555	21	8	7	5	0	0	0	0	4	7	0	0	0	0	0	Fungi	Chytridiomycota	Rhizophydiomycetes	Rhizophydiales	unidentified_fungus	unidentified_fungus	unidentified_fungus
OTU1566	4	0	7	0	1	2	0	0	0	0	1	4	2	0	0	Fungi	Chytridiomycota	Rhizophydiomycetes	Rhizophydiales	unidentified_fungus	unidentified_fungus	unidentified_fungus
OTU1572	1	9	11	0	0	22	0	0	0	0	0	0	0	0	1	Fungi	Glomeromycota	Glomeromycetes	Diversisporales	unidentified_fungus	unidentified_fungus	unidentified_fungus
OTU1574	2	20	6	0	32	0	0	0	0	0	0	5	0	0	0	Fungi	Chytridiomycota	Rhizophydiomycetes	Rhizophydiales	unidentified_fungus	unidentified_fungus	unidentified_fungus
OTU1576	72	72	83	60	27	6	1	4	6	2	1	5	5	5	6	Fungi	Basidiomycota	Tremellomycetes	unidentified_fungus	unidentified_fungus	unidentified_fungus	unidentified_fungus
OTU1578	33	63	55	1	0	0	4	0	1	2	2	5	0	1	1	Fungi	Basidiomycota	Agaricomycetes	Agaricales	Bolbitiaceae	Pholiotina	Pholiotina_sp
OTU1580	1	6	13	0	0	0	0	0	0	0	0	0	0	0	3	Fungi	unidentified_fungus	unidentified_fungus	unidentified_fungus	unidentified_fungus	unidentified_fungus	unidentified_fungus
OTU1581	6	38	101	48	26	20	2	3	1	2	1	1	14	1	2	Fungi	Basidiomycota	Agaricomycetes	Agaricales	unidentified_fungus	unidentified_fungus	unidentified_fungus
OTU1582	16	0	9	0	0	0	0	0	0	0	0	0	0	0	0	Fungi	Chytridiomycota	Rhizophydiomycetes	Rhizophydiales	unidentified_fungus	unidentified_fungus	unidentified_fungus
OTU1595	333	325	404	6	22	14	3	1	9	1	7	8	14	11	10	Fungi	Chytridiomycota	Rhizophydiomycetes	Rhizophydiales	unidentified_fungus	unidentified_fungus	unidentified_fungus
OTU1636	35	13	6	103	0	4	0	0	0	0	0	0	6	0	3	Fungi	Ascomycota	Incertae_sedis	Incertae_sedis	Incertae_sedis	Ciliophora	Ciliophora_sp
OTU1664	12	3	39	0	2	0	0	0	0	0	6	0	0	0	13	Fungi	Chytridiomycota	Rhizophydiomycetes	Rhizophydiales	unidentified_fungus	unidentified_fungus	unidentified_fungus
OTU1665	38	3	1	0	32	14	0	0	0	0	0	0	3	1	2	Fungi	Chytridiomycota	unidentified_fungus	unidentified_fungus	unidentified_fungus	unidentified_fungus	unidentified_fungus
OTU1669	6	0	7	0	0	0	0	0	0	0	0	2	3	0	0	Fungi	Ascomycota	Sordariomycetes	Hypocreales	unidentified_fungus	unidentified_fungus	unidentified_fungus
OTU1673	822	339	257	70	47	17	8	10	15	8	6	12	10	26	19	Fungi	Basidiomycota	Agaricomycetes	unidentified_fungus	unidentified_fungus	unidentified_fungus	unidentified_fungus
OTU1681	0	0	12	8	49	0	0	0	0	0	1	0	0	0	0	Fungi	unidentified_fungus	unidentified_fungus	unidentified_fungus	unidentified_fungus	unidentified_fungus	unidentified_fungus
OTU1718	14	22	41	0	15	0	0	0	0	0	0	1	5	8	0	Fungi	Ascomycota	Eurotiomycetes	Onygenales	unidentified_fungus	unidentified_fungus	unidentified_fungus
OTU1719	102	17	25	1	0	3	0	0	0	1	2	0	0	0	0	Fungi	Glomeromycota	Glomeromycetes	Glomerales	Glomeraceae	unidentified_fungus	unidentified_fungus
OTU1734	509	436	834	113	332	205	44	15	111	55	17	87	159	75	65	Fungi	unidentified_fungus	unidentified_fungus	unidentified_fungus	unidentified_fungus	unidentified_fungus	unidentified_fungus
OTU1737	20	13	28	1	19	11	2	0	6	0	0	0	2	0	2	Fungi	Basidiomycota	Microbotryomycetes	Sporidiobolales	unidentified_fungus	unidentified_fungus	unidentified_fungus
OTU1738	3	0	0	8	1	65	0	10	1	1	0	0	0	0	0	Fungi	Basidiomycota	Agaricomycetes	Thelephorales	Thelephoraceae	unidentified_fungus	unidentified_fungus
OTU1763	2	0	0	1	20	0	0	0	0	0	0	0	0	0	0	Fungi	Chytridiomycota	Rhizophydiomycetes	Rhizophydiales	unidentified_fungus	unidentified_fungus	unidentified_fungus
OTU1781	6	10	5	0	35	1	1	0	0	0	0	0	2	0	6	Fungi	Basidiomycota	Agaricomycetes	Agaricales	Clavariaceae	unidentified_fungus	unidentified_fungus
OTU1785	7	0	1	0	17	6	0	0	0	0	0	0	4	0	1	Fungi	unidentified_fungus	unidentified_fungus	unidentified_fungus	unidentified_fungus	unidentified_fungus	unidentified_fungus
OTU1803	242	132	392	48	326	55	9	11	19	67	13	43	89	64	41	Fungi	unidentified_fungus	unidentified_fungus	unidentified_fungus	unidentified_fungus	unidentified_fungus	unidentified_fungus
OTU1807	20	8	31	19	146	1	0	0	0	0	2	2	16	22	3	Fungi	Basidiomycota	Atractiellomycetes	Atractiellales	unidentified_fungus	unidentified_fungus	unidentified_fungus
OTU1817	68	52	86	1	7	3	0	0	3	0	1	1	4	0	2	Fungi	unidentified_fungus	unidentified_fungus	unidentified_fungus	unidentified_fungus	unidentified_fungus	unidentified_fungus
OTU1832	12	15	8	0	3	0	0	0	0	0	0	0	0	0	0	Fungi	Ascomycota	Saccharomycetes	unidentified_fungus	unidentified_fungus	unidentified_fungus	unidentified_fungus
OTU1857	3	0	0	1	0	40	1	0	0	0	0	0	0	0	0	Fungi	Chytridiomycota	unidentified_fungus	unidentified_fungus	unidentified_fungus	unidentified_fungus	unidentified_fungus
OTU1859	97	10	1	0	52	518	0	0	0	0	0	1	205	1	103	Fungi	Ascomycota	unidentified_fungus	unidentified_fungus	unidentified_fungus	unidentified_fungus	unidentified_fungus
OTU1860	2	17	1	7	0	0	0	0	0	0	0	0	0	0	0	Fungi	Ascomycota	Sordariomycetes	unidentified_fungus	unidentified_fungus	unidentified_fungus	unidentified_fungus
OTU1863	91	64	80	0	1	3	1	0	2	4	0	1	0	0	1	Fungi	Glomeromycota	Glomeromycetes	Glomerales	Claroideoglomeraceae	Claroideoglomus	Claroideoglomus_sp
OTU1870	28	47	21	0	0	0	0	1	0	1	0	1	0	0	1	Fungi	Glomeromycota	Glomeromycetes	Glomerales	Claroideoglomeraceae	Claroideoglomus	Claroideoglomus_sp
OTU1893	11	38	4	0	0	2	0	0	0	0	0	1	2	0	3	Fungi	Ascomycota	Dothideomycetes	Pleosporales	unidentified_fungus	unidentified_fungus	unidentified_fungus
OTU1895	50	68	47	0	4	1	4	0	1	0	3	5	24	0	2	Fungi	unidentified_fungus	unidentified_fungus	unidentified_fungus	unidentified_fungus	unidentified_fungus	unidentified_fungus
OTU1900	0	0	0	0	0	9	0	0	14	0	0	0	0	0	0	Fungi	Basidiomycota	Microbotryomycetes	Leucosporidiales	Leucosporidiaceae	Leucosporidium	Leucosporidium_sp
OTU1919	108	88	96	0	32	1	0	2	2	2	1	2	1	5	1	Fungi	unidentified_fungus	unidentified_fungus	unidentified_fungus	unidentified_fungus	unidentified_fungus	unidentified_fungus
OTU1930	332	343	197	12	25	38	5	3	8	27	9	30	19	5	14	Fungi	Ascomycota	Saccharomycetes	Saccharomycetales	unidentified_fungus	unidentified_fungus	unidentified_fungus
OTU1936	29	20	15	0	0	3	0	0	0	0	0	0	1	0	2	Fungi	Basidiomycota	Agaricomycetes	Agaricales	unidentified_fungus	unidentified_fungus	unidentified_fungus
OTU1947	6	3	22	0	6	0	0	0	0	0	0	0	0	0	0	Fungi	Chytridiomycota	Spizellomycetes	Spizellomycetales	unidentified_fungus	unidentified_fungus	unidentified_fungus
OTU1949	5	11	26	77	43	255	216	107	43	38	3	190	0	1	4	Fungi	Mucoromycota	Mucoromycetes	Mucorales	Mucoraceae	Mucor	Mucor_sp
OTU1968	12	0	2	0	0	0	0	0	0	0	0	3	4	3	0	Fungi	unidentified_fungus	unidentified_fungus	unidentified_fungus	unidentified_fungus	unidentified_fungus	unidentified_fungus
OTU1985	29	8	5	7	21	0	0	0	2	0	0	0	2	2	5	Fungi	unidentified_fungus	unidentified_fungus	unidentified_fungus	unidentified_fungus	unidentified_fungus	unidentified_fungus
OTU1987	21	19	19	3	4	0	0	0	0	2	0	0	0	0	0	Fungi	unidentified_fungus	unidentified_fungus	unidentified_fungus	unidentified_fungus	unidentified_fungus	unidentified_fungus
OTU2002	111	245	184	15	12	4	1	3	1	2	0	1	1	0	0	Fungi	Basidiomycota	Agaricomycetes	Agaricales	unidentified_fungus	unidentified_fungus	unidentified_fungus
OTU2003	76	47	28	18	32	28	0	2	1	1	4	8	9	10	2	Fungi	Aphelidiomycota	Aphelidiomycetes	unidentified_fungus	unidentified_fungus	unidentified_fungus	unidentified_fungus
OTU2004	23	10	13	0	0	0	1	0	1	0	0	1	0	0	0	Fungi	unidentified_fungus	unidentified_fungus	unidentified_fungus	unidentified_fungus	unidentified_fungus	unidentified_fungus
OTU2021	6	10	191	5	616	389	6	2	3	41	3	1	1	4	86	Fungi	Ascomycota	Incertae_sedis	Incertae_sedis	Incertae_sedis	Ciliophora	Ciliophora_sp
OTU2030	1	8	0	0	0	0	29	20	13	47	34	34	3	25	9	Fungi	Ascomycota	Eurotiomycetes	Eurotiales	unidentified_fungus	unidentified_fungus	unidentified_fungus
OTU2034	7	8	16	6	6	27	0	0	3	0	0	1	2	3	0	Fungi	Basidiomycota	Agaricostilbomycetes	Agaricostilbales	unidentified_fungus	unidentified_fungus	unidentified_fungus
OTU2060	31	43	9	3636	2602	19	147	78	15	424	180	97	48	2996	93	Fungi	unidentified_fungus	unidentified_fungus	unidentified_fungus	unidentified_fungus	unidentified_fungus	unidentified_fungus
OTU2066	19	1	10	0	0	2	0	0	0	0	0	3	0	0	0	Fungi	Basidiomycota	Agaricomycetes	Agaricales	Entolomataceae	unidentified_fungus	unidentified_fungus
OTU2067	22	11	9	0	0	0	0	0	1	0	0	0	0	0	0	Fungi	Basidiomycota	Agaricomycetes	Agaricales	unidentified_fungus	unidentified_fungus	unidentified_fungus
OTU2069	20	0	8	6	2	28	0	1	0	0	0	0	4	0	1	Fungi	unidentified_fungus	unidentified_fungus	unidentified_fungus	unidentified_fungus	unidentified_fungus	unidentified_fungus
OTU2070	0	0	0	14	2	0	0	0	0	0	0	54	0	0	0	Fungi	Ascomycota	Incertae_sedis	Incertae_sedis	Incertae_sedis	Ciliophora	Ciliophora_sp
OTU2075	8	3	24	2	0	0	1	9	0	0	0	0	14	3	0	Fungi	Basidiomycota	Agaricomycetes	Agaricales	unidentified_fungus	unidentified_fungus	unidentified_fungus
OTU2091	1080	807	698	113	33	130	16	20	17	19	14	35	142	110	80	Fungi	unidentified_fungus	unidentified_fungus	unidentified_fungus	unidentified_fungus	unidentified_fungus	unidentified_fungus
OTU2096	2	0	19	0	0	0	0	0	0	0	0	0	0	2	0	Fungi	Basidiomycota	Agaricomycetes	unidentified_fungus	unidentified_fungus	unidentified_fungus	unidentified_fungus
OTU2097	0	1	0	5	3	0	0	0	0	12	9	5	21	45	14	Fungi	unidentified_fungus	unidentified_fungus	unidentified_fungus	unidentified_fungus	unidentified_fungus	unidentified_fungus
OTU2109	5	41	27	0	1	1	0	0	0	0	1	0	2	3	3	Fungi	unidentified_fungus	unidentified_fungus	unidentified_fungus	unidentified_fungus	unidentified_fungus	unidentified_fungus
OTU2118	30	10	9	0	0	0	4	0	0	29	0	0	5	4	0	Fungi	Basidiomycota	Agaricomycetes	Agaricales	unidentified_fungus	unidentified_fungus	unidentified_fungus
OTU2124	9	26	26	36	14	33	2	0	0	0	3	0	2	0	0	Fungi	Chytridiomycota	Rhizophydiomycetes	Rhizophydiales	unidentified_fungus	unidentified_fungus	unidentified_fungus
OTU2126	17	24	5	11	20	19	101	360	14	9	24	8	1	105	21	Fungi	Basidiomycota	Agaricomycetes	Agaricales	unidentified_fungus	unidentified_fungus	unidentified_fungus
OTU2130	7	4	0	0	0	0	0	0	0	0	1	0	2	21	0	Fungi	unidentified_fungus	unidentified_fungus	unidentified_fungus	unidentified_fungus	unidentified_fungus	unidentified_fungus
OTU2151	7	18	19	0	0	2	0	0	0	1	0	0	1	1	0	Fungi	Basidiomycota	Agaricomycetes	Auriculariales	Sebacinaceae	Sebacina	Sebacina_sp
OTU2158	12	9	26	2	0	0	7	2	2	1	2	2	43	76	16	Fungi	unidentified_fungus	unidentified_fungus	unidentified_fungus	unidentified_fungus	unidentified_fungus	unidentified_fungus
OTU2160	18	5	20	8	0	13	0	0	4	0	0	0	2	8	1	Fungi	Basidiomycota	Agaricomycetes	Agaricales	unidentified_fungus	unidentified_fungus	unidentified_fungus
OTU2161	12	15	4	0	0	0	0	0	0	0	0	0	0	0	0	Fungi	Ascomycota	Saccharomycetes	unidentified_fungus	unidentified_fungus	unidentified_fungus	unidentified_fungus
OTU2195	617	444	753	10	17	32	3	76	10	33	1	0	15	26	14	Fungi	unidentified_fungus	unidentified_fungus	unidentified_fungus	unidentified_fungus	unidentified_fungus	unidentified_fungus
OTU2197	22	20	23	8	5	85	0	0	1	2	1	0	4	0	0	Fungi	unidentified_fungus	unidentified_fungus	unidentified_fungus	unidentified_fungus	unidentified_fungus	unidentified_fungus
OTU2201	2	18	47	24	2	0	0	0	0	0	0	0	1	2	5	Fungi	Basidiomycota	Agaricomycetes	Agaricales	unidentified_fungus	unidentified_fungus	unidentified_fungus
OTU2212	20	14	101	3	0	4	0	0	0	2	0	0	2	1	0	Fungi	unidentified_fungus	unidentified_fungus	unidentified_fungus	unidentified_fungus	unidentified_fungus	unidentified_fungus
OTU2220	117	110	169	164	208	180	235	18	100	4	18	8	121	19	47	Fungi	unidentified_fungus	unidentified_fungus	unidentified_fungus	unidentified_fungus	unidentified_fungus	unidentified_fungus
OTU2235	8	15	42	0	0	0	0	0	1	0	2	0	2	0	0	Fungi	Glomeromycota	Glomeromycetes	unidentified_fungus	unidentified_fungus	unidentified_fungus	unidentified_fungus
OTU2241	18	8	32	2	1	0	1	0	0	0	3	0	24	14	11	Fungi	Basidiomycota	Agaricomycetes	Agaricales	unidentified_fungus	unidentified_fungus	unidentified_fungus
OTU2242	7	6	32	0	0	0	0	0	0	0	0	1	0	2	1	Fungi	Mortierellomycota	Mortierellomycetes	Mortierellales	unidentified_fungus	unidentified_fungus	unidentified_fungus
OTU2269	12	1	4	10	47	66	3	0	0	0	2	0	0	0	0	Fungi	unidentified_fungus	unidentified_fungus	unidentified_fungus	unidentified_fungus	unidentified_fungus	unidentified_fungus
OTU2270	10	8	28	0	0	0	1	0	0	0	0	0	0	0	0	Fungi	Ascomycota	Orbiliomycetes	Orbiliales	unidentified_fungus	unidentified_fungus	unidentified_fungus
OTU2273	0	5	9	1	0	0	0	0	0	0	0	0	4	0	13	Fungi	Ascomycota	unidentified_fungus	unidentified_fungus	unidentified_fungus	unidentified_fungus	unidentified_fungus
OTU2282	0	9	28	0	0	2	0	0	1	1	0	0	0	0	0	Fungi	Glomeromycota	Glomeromycetes	Glomerales	Glomeraceae	unidentified_fungus	unidentified_fungus
OTU2303	66	29	72	1	4	4	0	0	0	1	0	1	1	1	1	Fungi	Glomeromycota	Glomeromycetes	unidentified_fungus	unidentified_fungus	unidentified_fungus	unidentified_fungus
OTU2329	2	21	31	0	0	0	0	0	0	0	0	0	0	0	0	Fungi	Ascomycota	Leotiomycetes	unidentified_fungus	unidentified_fungus	unidentified_fungus	unidentified_fungus
OTU2330	2	0	12	0	0	6	0	0	0	0	0	0	0	0	0	Fungi	Chytridiomycota	unidentified_fungus	unidentified_fungus	unidentified_fungus	unidentified_fungus	unidentified_fungus
OTU2331	2	21	17	0	1	0	0	0	0	0	0	0	2	0	0	Fungi	Ascomycota	Sordariomycetes	Microascales	unidentified_fungus	unidentified_fungus	unidentified_fungus
OTU2332	0	5	0	3	38	4	0	0	1	0	1	0	0	0	0	Fungi	unidentified_fungus	unidentified_fungus	unidentified_fungus	unidentified_fungus	unidentified_fungus	unidentified_fungus
OTU2333	6	12	12	0	1	0	1	1	1	0	0	1	7	24	15	Fungi	unidentified_fungus	unidentified_fungus	unidentified_fungus	unidentified_fungus	unidentified_fungus	unidentified_fungus
OTU2353	1	1	0	0	3	0	0	0	2	0	0	0	83	8	18	Fungi	Basidiomycota	Tremellomycetes	Tremellales	unidentified_fungus	unidentified_fungus	unidentified_fungus
OTU2355	6	2	0	2	14	0	0	0	1	0	0	15	12	13	0	Fungi	unidentified_fungus	unidentified_fungus	unidentified_fungus	unidentified_fungus	unidentified_fungus	unidentified_fungus
OTU2413	0	34	1	0	0	0	0	0	0	2	0	0	0	17	1	Fungi	Basidiomycota	Agaricomycetes	Agaricales	Mycenaceae	unidentified_fungus	unidentified_fungus
OTU2419	100	121	82	9	20	10	0	3	6	2	1	1	0	0	0	Fungi	Basidiomycota	Agaricomycetes	Agaricales	unidentified_fungus	unidentified_fungus	unidentified_fungus
OTU2448	0	0	0	0	16	1	0	0	5	0	0	1	5	0	0	Fungi	unidentified_fungus	unidentified_fungus	unidentified_fungus	unidentified_fungus	unidentified_fungus	unidentified_fungus
OTU2462	816	728	636	10	15	11	29	17	17	9	13	9	34	17	14	Fungi	Basidiomycota	Agaricomycetes	Polyporales	unidentified_fungus	unidentified_fungus	unidentified_fungus
OTU2488	34	36	79	6	9	29	1	1	0	0	0	2	2	3	0	Fungi	unidentified_fungus	unidentified_fungus	unidentified_fungus	unidentified_fungus	unidentified_fungus	unidentified_fungus
OTU2497	21	1	27	0	9	0	11	0	0	0	0	0	0	5	47	Fungi	unidentified_fungus	unidentified_fungus	unidentified_fungus	unidentified_fungus	unidentified_fungus	unidentified_fungus
OTU2520	95	86	94	0	0	3	8	0	1	0	1	0	21	4	1	Fungi	Chytridiomycota	Rhizophydiomycetes	Rhizophydiales	unidentified_fungus	unidentified_fungus	unidentified_fungus
OTU2569	49	32	34	1	0	9	0	1	2	3	1	1	1	1	0	Fungi	Ascomycota	Sordariomycetes	unidentified_fungus	unidentified_fungus	unidentified_fungus	unidentified_fungus
OTU2577	2	2	0	26	0	1	2	3	0	0	0	0	17	2	1	Fungi	Chytridiomycota	Spizellomycetes	Spizellomycetales	unidentified_fungus	unidentified_fungus	unidentified_fungus
OTU2597	26	21	10	13	19	1	1	2	0	1	0	0	4	14	2	Fungi	Ascomycota	Sordariomycetes	Microascales	Microascaceae	Cephalotrichum	Cephalotrichum_nanum
OTU2609	4	0	0	9	47	0	1	3	0	0	0	0	0	0	0	Fungi	Ascomycota	Sordariomycetes	Microascales	Microascaceae	Gamsia	Gamsia_sp
OTU2632	98	35	61	0	0	0	3	1	1	0	0	0	17	1	6	Fungi	Glomeromycota	Glomeromycetes	Glomerales	Glomeraceae	unidentified_fungus	unidentified_fungus
OTU2637	0	7	14	0	18	0	0	0	0	0	0	0	0	0	0	Fungi	unidentified_fungus	unidentified_fungus	unidentified_fungus	unidentified_fungus	unidentified_fungus	unidentified_fungus
OTU2638	53	40	17	36	147	47	2	1	1	17	14	15	37	14	7	Fungi	Ascomycota	Sordariomycetes	Microascales	Microascaceae	Acaulium	Acaulium_acremonium
OTU2682	13	13	0	0	0	3	0	0	0	0	0	1	2	0	0	Fungi	Basidiomycota	unidentified_fungus	unidentified_fungus	unidentified_fungus	unidentified_fungus	unidentified_fungus
OTU2717	2	0	0	13	52	6	1	1	0	1	2	0	0	0	0	Fungi	Ascomycota	Sordariomycetes	Microascales	unidentified_fungus	unidentified_fungus	unidentified_fungus
OTU2718	18	2	8	0	0	0	0	2	0	0	0	0	0	0	0	Fungi	unidentified_fungus	unidentified_fungus	unidentified_fungus	unidentified_fungus	unidentified_fungus	unidentified_fungus
OTU2749	25	23	59	0	0	0	3	1	2	1	0	1	4	0	2	Fungi	Ascomycota	Pezizomycetes	Pezizales	Pyronemataceae	unidentified_fungus	unidentified_fungus
OTU2750	18	55	33	4	0	0	0	0	0	0	0	0	0	0	0	Fungi	Ascomycota	Sordariomycetes	Microascales	unidentified_fungus	unidentified_fungus	unidentified_fungus
OTU2784	4	1	2	6	21	0	0	0	0	0	0	1	0	0	0	Fungi	unidentified_fungus	unidentified_fungus	unidentified_fungus	unidentified_fungus	unidentified_fungus	unidentified_fungus
OTU2796	12	38	26	44	0	1	0	0	1	0	0	0	18	42	0	Fungi	Ascomycota	Pezizomycetes	Pezizales	Pyronemataceae	unidentified_fungus	unidentified_fungus
OTU2805	330	181	160	3	2	0	4	11	6	5	6	8	4	0	4	Fungi	unidentified_fungus	unidentified_fungus	unidentified_fungus	unidentified_fungus	unidentified_fungus	unidentified_fungus
OTU2811	11	19	18	415	2132	993	13	24	15	12	15	5	5	15	12	Fungi	Ascomycota	Lecanoromycetes	Ostropales	unidentified_fungus	unidentified_fungus	unidentified_fungus
OTU2831	42	28	8	0	0	0	0	0	2	0	0	1	1	7	0	Fungi	Basidiomycota	Agaricomycetes	Boletales	unidentified_fungus	unidentified_fungus	unidentified_fungus
OTU2832	3	1	2	109	46	15	0	0	1	1	0	3	1	9	0	Fungi	unidentified_fungus	unidentified_fungus	unidentified_fungus	unidentified_fungus	unidentified_fungus	unidentified_fungus
OTU2848	15	9	28	1	0	0	4	0	0	0	2	0	1	0	3	Fungi	Ascomycota	Sordariomycetes	Hypocreales	Incertae_sedis	Acremonium	Acremonium_persicinum
OTU2881	9	22	11	0	0	0	0	0	0	0	1	0	0	1	0	Fungi	unidentified_fungus	unidentified_fungus	unidentified_fungus	unidentified_fungus	unidentified_fungus	unidentified_fungus
OTU2882	57	57	58	17	18	111	15	0	0	1	2	0	10	0	0	Fungi	unidentified_fungus	unidentified_fungus	unidentified_fungus	unidentified_fungus	unidentified_fungus	unidentified_fungus
OTU2912	0	4	0	2	0	35	2	0	1	0	3	0	0	0	0	Fungi	Ascomycota	Sordariomycetes	Hypocreales	Incertae_sedis	Acremonium	Acremonium_sp
OTU2925	2	6	1	0	8	0	2	0	3	0	0	0	15	0	1	Fungi	Ascomycota	Eurotiomycetes	Chaetothyriales	unidentified_fungus	unidentified_fungus	unidentified_fungus
OTU2959	19	4	8	0	0	0	0	0	1	0	0	0	0	1	0	Fungi	Ascomycota	unidentified_fungus	unidentified_fungus	unidentified_fungus	unidentified_fungus	unidentified_fungus
OTU2969	668	363	654	11	15	30	16	17	15	43	8	6	41	39	6	Fungi	Ascomycota	Sordariomycetes	Sordariales	unidentified_fungus	unidentified_fungus	unidentified_fungus
OTU2972	262	239	175	0	0	3	0	0	2	0	0	0	1	2	1	Fungi	Ascomycota	Incertae_sedis	Incertae_sedis	Incertae_sedis	Ciliophora	Ciliophora_sp
OTU2981	26	6	18	0	0	0	0	0	1	0	0	0	0	0	0	Fungi	unidentified_fungus	unidentified_fungus	unidentified_fungus	unidentified_fungus	unidentified_fungus	unidentified_fungus
OTU3001	29	37	38	1	0	2	0	0	0	1	0	0	3	2	1	Fungi	Ascomycota	Leotiomycetes	Incertae_sedis	Pseudeurotiaceae	Pseudeurotium	Pseudeurotium_sp
OTU3050	29	7	24	132	27	21	0	0	0	0	0	1	3	0	6	Fungi	unidentified_fungus	unidentified_fungus	unidentified_fungus	unidentified_fungus	unidentified_fungus	unidentified_fungus
OTU3054	123	18	45	330	37	140	1	5	7	3	5	7	30	23	40	Fungi	Ascomycota	Sordariomycetes	Hypocreales	Nectriaceae	Gibberella	Gibberella_tricincta
OTU3069	120	479	370	3	4	4	4	11	6	2	7	1	2	16	6	Fungi	Ascomycota	Pezizomycetes	Pezizales	Ascobolaceae	Ascobolus	Ascobolus_sp
OTU3072	23	63	27	55	207	993	87	1332	40	13	22	9	6	16	122	Fungi	unidentified_fungus	unidentified_fungus	unidentified_fungus	unidentified_fungus	unidentified_fungus	unidentified_fungus
OTU3079	2	1	16	1	1	0	0	0	1	5	0	0	2	0	0	Fungi	Ascomycota	Eurotiomycetes	Onygenales	unidentified_fungus	unidentified_fungus	unidentified_fungus
OTU3085	0	6	1	0	0	0	0	0	0	0	1	0	22	11	12	Fungi	Ascomycota	unidentified_fungus	unidentified_fungus	unidentified_fungus	unidentified_fungus	unidentified_fungus
OTU3097	22	67	2	0	0	0	1	0	0	0	0	0	0	0	0	Fungi	Ascomycota	Incertae_sedis	Incertae_sedis	Incertae_sedis	Ciliophora	Ciliophora_sp
OTU3109	0	1	4	10	133	35	0	0	0	0	0	0	0	5	0	Fungi	unidentified_fungus	unidentified_fungus	unidentified_fungus	unidentified_fungus	unidentified_fungus	unidentified_fungus
OTU3136	2	3	53	73	42	16	11	0	4	0	0	0	13	17	16	Fungi	Ascomycota	Leotiomycetes	Helotiales	unidentified_fungus	unidentified_fungus	unidentified_fungus
OTU3137	7	3	12	50	32	54	2	0	1	26	1	1	0	1	2	Fungi	unidentified_fungus	unidentified_fungus	unidentified_fungus	unidentified_fungus	unidentified_fungus	unidentified_fungus
OTU3139	4	4	1	0	14	109	0	0	2	0	0	0	0	0	0	Fungi	unidentified_fungus	unidentified_fungus	unidentified_fungus	unidentified_fungus	unidentified_fungus	unidentified_fungus
OTU3144	18	32	3	6	46	21	7	0	10	0	1	0	0	0	0	Fungi	unidentified_fungus	unidentified_fungus	unidentified_fungus	unidentified_fungus	unidentified_fungus	unidentified_fungus
OTU3162	0	1	0	3	55	17	4	0	0	0	0	1	4	0	0	Fungi	Ascomycota	Eurotiomycetes	Chaetothyriales	unidentified_fungus	unidentified_fungus	unidentified_fungus
OTU3181	0	6	0	2	3	2	1	1	0	17	2	6	83	91	47	Fungi	Ascomycota	unidentified_fungus	unidentified_fungus	unidentified_fungus	unidentified_fungus	unidentified_fungus
OTU3199	0	7	7	0	0	0	0	1	0	0	0	0	30	0	0	Fungi	unidentified_fungus	unidentified_fungus	unidentified_fungus	unidentified_fungus	unidentified_fungus	unidentified_fungus
OTU3232	67	78	38	247	60	61	687	311	1673	406	238	216	370	465	157	Fungi	unidentified_fungus	unidentified_fungus	unidentified_fungus	unidentified_fungus	unidentified_fungus	unidentified_fungus
OTU3241	90	51	67	546	1031	512	23	64	19	26	16	32	43	50	24	Fungi	Ascomycota	Leotiomycetes	Helotiales	unidentified_fungus	unidentified_fungus	unidentified_fungus
OTU3243	115	243	152	1	0	0	0	0	3	2	5	1	1	2	0	Fungi	unidentified_fungus	unidentified_fungus	unidentified_fungus	unidentified_fungus	unidentified_fungus	unidentified_fungus
OTU3254	63	18	29	3	0	0	0	4	1	0	0	0	1	0	1	Fungi	Ascomycota	unidentified_fungus	unidentified_fungus	unidentified_fungus	unidentified_fungus	unidentified_fungus
OTU3256	23	5	42	6	2	2	0	1	0	0	1	3	0	0	0	Fungi	Ascomycota	Sordariomycetes	Hypocreales	unidentified_fungus	unidentified_fungus	unidentified_fungus
OTU3273	1	2	1	1	0	3	0	0	0	5	9	51	10	3	0	Fungi	Ascomycota	Dothideomycetes	Pleosporales	unidentified_fungus	unidentified_fungus	unidentified_fungus
OTU3280	22	13	19	0	0	0	0	1	0	0	0	0	0	0	4	Fungi	Ascomycota	Eurotiomycetes	Onygenales	Onygenaceae	Chrysosporium	Chrysosporium_sp
OTU3283	7	6	3	13	33	0	3	0	1	3	1	1	17	3	32	Fungi	Ascomycota	Sordariomycetes	Hypocreales	Ophiocordycipitaceae	Haptocillium	Haptocillium_sp
OTU3284	10	2	18	0	2	0	2	2	0	1	0	0	0	0	0	Fungi	Ascomycota	Sordariomycetes	Hypocreales	Clavicipitaceae	Drechmeria	Drechmeria_sp
OTU3286	9	0	1	3	31	37	1	0	1	0	0	0	6	1	2	Fungi	Ascomycota	Dothideomycetes	Pleosporales	unidentified_fungus	unidentified_fungus	unidentified_fungus
OTU3287	20	4	43	0	0	0	4	1	0	0	0	0	0	2	1	Fungi	Ascomycota	Dothideomycetes	Pleosporales	unidentified_fungus	unidentified_fungus	unidentified_fungus
OTU3319	17	31	54	0	0	1	0	2	0	2	0	1	0	0	1	Fungi	Ascomycota	Dothideomycetes	Pleosporales	unidentified_fungus	unidentified_fungus	unidentified_fungus
OTU3322	30	1	15	0	0	3	1	0	0	0	0	0	3	0	0	Fungi	Ascomycota	Dothideomycetes	Pleosporales	unidentified_fungus	unidentified_fungus	unidentified_fungus
OTU3324	6	7	4	3	1	10	0	0	2	2	0	0	0	0	0	Fungi	Ascomycota	Incertae_sedis	Incertae_sedis	Incertae_sedis	Leptodiscella	Leptodiscella_sp
OTU3343	233	265	199	900	1564	797	356	225	286	320	2628	444	684	552	479	Fungi	Ascomycota	Leotiomycetes	Thelebolales	Pseudeurotiaceae	Geomyces	Geomyces_sp
OTU3368	3	22	15	0	0	0	1	1	0	0	0	0	0	0	1	Fungi	Ascomycota	unidentified_fungus	unidentified_fungus	unidentified_fungus	unidentified_fungus	unidentified_fungus
OTU3376	3	0	4	11	2	0	0	1	2	11	0	1	0	0	0	Fungi	Ascomycota	unidentified_fungus	unidentified_fungus	unidentified_fungus	unidentified_fungus	unidentified_fungus
OTU3392	111	68	85	27	29	71	20	21	5	32	6	5	45	68	10	Fungi	Ascomycota	Pezizomycetes	unidentified_fungus	unidentified_fungus	unidentified_fungus	unidentified_fungus
OTU3415	17	35	43	0	0	0	2	0	0	0	0	1	73	0	4	Fungi	unidentified_fungus	unidentified_fungus	unidentified_fungus	unidentified_fungus	unidentified_fungus	unidentified_fungus
OTU3416	2	5	1	0	2	0	1	0	0	2	1	1	120	140	33	Fungi	unidentified_fungus	unidentified_fungus	unidentified_fungus	unidentified_fungus	unidentified_fungus	unidentified_fungus
OTU3418	13	33	13	0	0	1	0	0	0	0	0	0	0	3	0	Fungi	unidentified_fungus	unidentified_fungus	unidentified_fungus	unidentified_fungus	unidentified_fungus	unidentified_fungus
OTU3420	26	0	12	45	16	0	0	1	3	3	0	3	1	0	0	Fungi	unidentified_fungus	unidentified_fungus	unidentified_fungus	unidentified_fungus	unidentified_fungus	unidentified_fungus
OTU3422	5	5	0	23	9	20	0	0	1	2	0	0	1	0	0	Fungi	unidentified_fungus	unidentified_fungus	unidentified_fungus	unidentified_fungus	unidentified_fungus	unidentified_fungus
OTU3424	6	0	0	0	0	30	0	0	0	0	0	0	1	0	0	Fungi	Ascomycota	unidentified_fungus	unidentified_fungus	unidentified_fungus	unidentified_fungus	unidentified_fungus
OTU3441	3	0	4	50	1	59	0	0	0	0	3	0	0	1	0	Fungi	unidentified_fungus	unidentified_fungus	unidentified_fungus	unidentified_fungus	unidentified_fungus	unidentified_fungus
OTU3474	29	5	5	9	62	21	0	1	1	1	0	4	1	0	0	Fungi	unidentified_fungus	unidentified_fungus	unidentified_fungus	unidentified_fungus	unidentified_fungus	unidentified_fungus
OTU3533	6	14	17	63	35	69	0	1	0	0	3	0	14	27	3	Fungi	Ascomycota	Dothideomycetes	Pleosporales	unidentified_fungus	unidentified_fungus	unidentified_fungus
OTU3535	3	1	17	44	73	147	2	1	0	0	0	3	0	31	20	Fungi	Ascomycota	unidentified_fungus	unidentified_fungus	unidentified_fungus	unidentified_fungus	unidentified_fungus
OTU3536	182	266	276	17	6	23	5	10	3	3	3	6	5	52	4	Fungi	unidentified_fungus	unidentified_fungus	unidentified_fungus	unidentified_fungus	unidentified_fungus	unidentified_fungus
OTU3540	4	22	19	1	45	14	1	1	1	6	11	0	0	1	0	Fungi	unidentified_fungus	unidentified_fungus	unidentified_fungus	unidentified_fungus	unidentified_fungus	unidentified_fungus
OTU3542	0	21	0	4	6	24	0	0	0	0	1	2	0	0	0	Fungi	unidentified_fungus	unidentified_fungus	unidentified_fungus	unidentified_fungus	unidentified_fungus	unidentified_fungus
OTU3584	6	3	13	122	231	50	0	3	1	5	1	0	6	0	0	Fungi	Ascomycota	Sordariomycetes	Sordariales	unidentified_fungus	unidentified_fungus	unidentified_fungus
OTU3589	6	0	6	3	9	17	0	0	0	38	0	0	7	1	5	Fungi	Ascomycota	Leotiomycetes	Helotiales	unidentified_fungus	unidentified_fungus	unidentified_fungus
OTU3631	0	0	0	7	10	27	0	0	0	0	2	0	0	0	4	Fungi	Ascomycota	Dothideomycetes	Pleosporales	unidentified_fungus	unidentified_fungus	unidentified_fungus
OTU3653	24	42	34	0	3	1	0	1	2	1	0	0	27	11	6	Fungi	Ascomycota	Dothideomycetes	Pleosporales	Phaeosphaeriaceae	Phaeosphaeria	Phaeosphaeria_sp
OTU3702	40	0	21	0	0	9	0	3	0	0	0	0	0	0	50	Fungi	unidentified_fungus	unidentified_fungus	unidentified_fungus	unidentified_fungus	unidentified_fungus	unidentified_fungus
OTU3704	1	2	8	0	28	40	1	0	0	0	0	0	0	0	1	Fungi	Ascomycota	Sordariomycetes	unidentified_fungus	unidentified_fungus	unidentified_fungus	unidentified_fungus
OTU3723	49	40	89	11	16	14	2	0	2	8	0	0	17	26	5	Fungi	unidentified_fungus	unidentified_fungus	unidentified_fungus	unidentified_fungus	unidentified_fungus	unidentified_fungus
OTU3742	7	7	1	3	0	3	26	11	31	14	2	15	80	86	42	Fungi	Chytridiomycota	Spizellomycetes	Spizellomycetales	unidentified_fungus	unidentified_fungus	unidentified_fungus
OTU3749	2	3	0	0	0	0	0	0	0	0	0	0	84	11	17	Fungi	unidentified_fungus	unidentified_fungus	unidentified_fungus	unidentified_fungus	unidentified_fungus	unidentified_fungus
OTU3757	37	58	53	143	98	54	0	0	4	1	3	5	2	1	0	Fungi	unidentified_fungus	unidentified_fungus	unidentified_fungus	unidentified_fungus	unidentified_fungus	unidentified_fungus
OTU3758	405	328	485	525	472	2235	721	2343	1005	1709	1413	1248	653	594	676	Fungi	Ascomycota	Eurotiomycetes	Onygenales	unidentified_fungus	unidentified_fungus	unidentified_fungus
OTU3884	50	96	41	19	30	27	2	0	3	10	7	4	6	3	5	Fungi	Ascomycota	Sordariomycetes	unidentified_fungus	unidentified_fungus	unidentified_fungus	unidentified_fungus
OTU3904	2	2	1	18	21	13	4	0	0	2	0	0	2	0	0	Fungi	Ascomycota	Dothideomycetes	Capnodiales	Teratosphaeriaceae	Devriesia	Devriesia_sp
OTU3939	4	0	0	3	45	0	1	0	4	1	0	7	0	0	0	Fungi	Ascomycota	Leotiomycetes	unidentified_fungus	unidentified_fungus	unidentified_fungus	unidentified_fungus
OTU3968	17	12	51	70	61	110	0	1	2	6	1	4	7	19	9	Fungi	Ascomycota	unidentified_fungus	unidentified_fungus	unidentified_fungus	unidentified_fungus	unidentified_fungus
OTU3970	14	2	6	6	17	30	0	1	0	0	1	0	0	0	0	Fungi	unidentified_fungus	unidentified_fungus	unidentified_fungus	unidentified_fungus	unidentified_fungus	unidentified_fungus
OTU4010	2	38	5	33	75	45	0	2	2	1	1	0	62	48	1	Fungi	Ascomycota	Leotiomycetes	unidentified_fungus	unidentified_fungus	unidentified_fungus	unidentified_fungus
OTU4012	0	3	0	72	11	97	0	2	2	0	2	0	2	5	0	Fungi	Ascomycota	Leotiomycetes	Helotiales	unidentified_fungus	unidentified_fungus	unidentified_fungus
OTU4013	10	4	34	6	14	0	0	3	1	0	0	5	14	0	0	Fungi	Ascomycota	Leotiomycetes	Helotiales	unidentified_fungus	unidentified_fungus	unidentified_fungus
OTU4046	6	0	0	4	0	0	7	0	1	2	0	22	2	0	0	Fungi	Aphelidiomycota	Aphelidiomycetes	Aphelidiales	Aphelididae	unidentified_fungus	unidentified_fungus
OTU4062	108	181	243	87	44	512	4	8	3	3	9	5	16	21	50	Fungi	unidentified_fungus	unidentified_fungus	unidentified_fungus	unidentified_fungus	unidentified_fungus	unidentified_fungus
OTU4066	16	68	5	28	32	167	0	0	1	0	8	2	12	2	6	Fungi	Ascomycota	Leotiomycetes	Helotiales	unidentified_fungus	unidentified_fungus	unidentified_fungus
OTU4068	1	4	9	0	25	0	0	0	0	0	2	0	0	0	0	Fungi	Chytridiomycota	unidentified_fungus	unidentified_fungus	unidentified_fungus	unidentified_fungus	unidentified_fungus
OTU4074	6	4	29	1	1	1	0	1	0	1	0	1	0	0	0	Fungi	unidentified_fungus	unidentified_fungus	unidentified_fungus	unidentified_fungus	unidentified_fungus	unidentified_fungus
OTU4081	2	0	15	0	1	17	0	0	0	11	0	0	7	0	0	Fungi	unidentified_fungus	unidentified_fungus	unidentified_fungus	unidentified_fungus	unidentified_fungus	unidentified_fungus
OTU4087	4	41	12	20	15	61	0	4	2	3	1	0	0	1	9	Fungi	unidentified_fungus	unidentified_fungus	unidentified_fungus	unidentified_fungus	unidentified_fungus	unidentified_fungus
OTU4095	24	21	64	14	34	1	0	0	1	1	2	0	3	1	1	Fungi	Ascomycota	Neolectomycetes	Neolectales	unidentified_fungus	unidentified_fungus	unidentified_fungus
OTU4125	1	0	0	0	1	0	0	0	1	2	13	5	50	1	9	Fungi	Ascomycota	Eurotiomycetes	Eurotiales	unidentified_fungus	unidentified_fungus	unidentified_fungus
OTU4129	4	6	1	6	0	1	0	0	1	0	0	0	7	6	0	Fungi	unidentified_fungus	unidentified_fungus	unidentified_fungus	unidentified_fungus	unidentified_fungus	unidentified_fungus
OTU4137	22	5	12	5	17	11	2	2	0	0	0	0	3	0	0	Fungi	unidentified_fungus	unidentified_fungus	unidentified_fungus	unidentified_fungus	unidentified_fungus	unidentified_fungus
OTU4147	63	58	132	13	166	12	3	12	0	0	5	0	26	22	4	Fungi	Mucoromycota	unidentified_fungus	unidentified_fungus	unidentified_fungus	unidentified_fungus	unidentified_fungus
OTU4157	3	0	1	0	33	0	0	0	0	0	0	0	0	0	1	Fungi	unidentified_fungus	unidentified_fungus	unidentified_fungus	unidentified_fungus	unidentified_fungus	unidentified_fungus
OTU4162	14	20	52	0	8	1	0	2	0	0	0	0	27	5	2	Fungi	Basidiomycota	unidentified_fungus	unidentified_fungus	unidentified_fungus	unidentified_fungus	unidentified_fungus
OTU4170	5	2	6	64	7	0	0	3	0	0	4	1	1	0	0	Fungi	unidentified_fungus	unidentified_fungus	unidentified_fungus	unidentified_fungus	unidentified_fungus	unidentified_fungus
OTU4174	2	16	5	0	0	0	0	0	0	2	0	0	0	0	0	Fungi	unidentified_fungus	unidentified_fungus	unidentified_fungus	unidentified_fungus	unidentified_fungus	unidentified_fungus
OTU4182	7	45	7	7	4	8	2	1	13	2665	520	835	2	13	4	Fungi	Basidiomycota	Malasseziomycetes	Malasseziales	unidentified_fungus	unidentified_fungus	unidentified_fungus
OTU4183	5	38	27	16	11	4	0	0	0	0	2	0	1	8	0	Fungi	Ascomycota	Saccharomycetes	Saccharomycetales	unidentified_fungus	unidentified_fungus	unidentified_fungus
OTU4185	5	15	18	5	1	21	0	0	0	0	1	0	0	0	0	Fungi	unidentified_fungus	unidentified_fungus	unidentified_fungus	unidentified_fungus	unidentified_fungus	unidentified_fungus
OTU4191	0	0	0	23	52	43	0	0	0	0	0	0	0	0	2	Fungi	unidentified_fungus	unidentified_fungus	unidentified_fungus	unidentified_fungus	unidentified_fungus	unidentified_fungus
OTU4203	1	11	19	0	3	0	0	0	1	0	2	2	9	0	1	Fungi	unidentified_fungus	unidentified_fungus	unidentified_fungus	unidentified_fungus	unidentified_fungus	unidentified_fungus
OTU4220	2	2	0	5	28	91	0	0	0	1	0	0	0	0	0	Fungi	unidentified_fungus	unidentified_fungus	unidentified_fungus	unidentified_fungus	unidentified_fungus	unidentified_fungus
OTU4228	22	68	95	16	121	145	1	0	1	0	6	0	0	5	0	Fungi	unidentified_fungus	unidentified_fungus	unidentified_fungus	unidentified_fungus	unidentified_fungus	unidentified_fungus
OTU4251	12	0	14	21	62	95	1	2	0	9	1	11	0	0	0	Fungi	Ascomycota	Saccharomycetes	Saccharomycetales	Incertae_sedis	Candida	Candida_sp
OTU4252	8	4	30	19	13	0	18	0	6	0	1	2	1	0	0	Fungi	unidentified_fungus	unidentified_fungus	unidentified_fungus	unidentified_fungus	unidentified_fungus	unidentified_fungus
OTU4254	12	4	22	4	0	0	0	1	0	0	0	0	0	0	0	Fungi	unidentified_fungus	unidentified_fungus	unidentified_fungus	unidentified_fungus	unidentified_fungus	unidentified_fungus
OTU4263	8	57	13	0	0	16	0	1	0	0	0	1	0	0	1	Fungi	unidentified_fungus	unidentified_fungus	unidentified_fungus	unidentified_fungus	unidentified_fungus	unidentified_fungus
OTU4265	32	2	24	7	4	3	0	1	6	0	0	1	2	0	2	Fungi	unidentified_fungus	unidentified_fungus	unidentified_fungus	unidentified_fungus	unidentified_fungus	unidentified_fungus
OTU4269	0	34	16	0	19	0	0	0	0	0	0	0	0	0	0	Fungi	unidentified_fungus	unidentified_fungus	unidentified_fungus	unidentified_fungus	unidentified_fungus	unidentified_fungus
OTU4278	5	21	10	0	0	0	0	0	2	0	0	0	0	0	0	Fungi	unidentified_fungus	unidentified_fungus	unidentified_fungus	unidentified_fungus	unidentified_fungus	unidentified_fungus
OTU4284	15	0	3	0	0	46	2	0	0	0	0	0	0	0	0	Fungi	Ascomycota	unidentified_fungus	unidentified_fungus	unidentified_fungus	unidentified_fungus	unidentified_fungus
OTU4287	0	6	0	55	33	24	0	0	0	0	3	0	1	0	0	Fungi	unidentified_fungus	unidentified_fungus	unidentified_fungus	unidentified_fungus	unidentified_fungus	unidentified_fungus
OTU4290	1	2	0	0	24	25	0	0	0	5	1	1	42	26	2	Fungi	unidentified_fungus	unidentified_fungus	unidentified_fungus	unidentified_fungus	unidentified_fungus	unidentified_fungus
OTU4304	1	5	6	36	0	0	14	0	0	0	0	0	1	0	0	Fungi	unidentified_fungus	unidentified_fungus	unidentified_fungus	unidentified_fungus	unidentified_fungus	unidentified_fungus
OTU4305	8	16	21	5	20	34	0	0	0	0	1	0	0	0	0	Fungi	unidentified_fungus	unidentified_fungus	unidentified_fungus	unidentified_fungus	unidentified_fungus	unidentified_fungus
