# Supplementary material for: Soil Fungal Communities Investigated by Metabarcoding Within Simulated Forensic Burial Contexts
Source: Front Microbiol. 2020 Jul 24;11:1686. doi: 10.3389/fmicb.2020.01686 (PMC7393272; doi:10.3389/fmicb.2020.01686)
Supplement: Supplementary file 4 [file Data_Sheet_4.XLSX]

## Sheet: Library A
	P1A	P1B	P1C	P2A	P2B	P2C	P3A	P3B	P3C	P4A	P4B	P4C	Kingdom	Phylum	Class	Order	Family	Genus	Species
OTU1525	2	7	9	0	2	2	0	0	0	0	0	0	Fungi	Ascomycota	Eurotiomycetes	Eurotiales	Aspergillaceae	Aspergillus	Aspergillus_caesiellus
OTU679	0	4	5	0	0	1	39	0	0	0	1	0	Fungi	Mucoromycota	Mucoromycetes	Mucorales	Mucoraceae	Mucor	Mucor_aligarensis

## Sheet: Library B
	P1A	P1B	P1C	P2A	P2B	P2C	P3A	P3B	P3C	P4A	P4B	P4C	Kingdom	Phylum	Class	Order	Family	Genus	Species
OTU1360	13	33	6	0	0	0	0	0	0	0	0	0	Fungi	Mortierellomycota	Mortierellomycetes	Mortierellales	Mortierellaceae	Mortierella	Mortierella_sp
OTU2133	1	0	0	0	0	0	0	0	0	23	13	16	Fungi	Basidiomycota	Agaricomycetes	Agaricales	Psathyrellaceae	Coprinellus	Coprinellus_flocculosus
OTU2834	6	5	43	2	0	0	0	0	0	0	0	0	Fungi	Ascomycota	Sordariomycetes	Boliniales	Incertae_sedis	Junewangia	Junewangia_sp
OTU1967	2	36	10	0	0	0	2	0	1	0	0	1	Fungi	Basidiomycota	Agaricomycetes	Agaricales	Psathyrellaceae	Coprinopsis	Coprinopsis_clastophylla
OTU2672	25	131	23	0	0	0	0	6	0	0	0	0	Fungi	Rozellomycota	unidentified_fungus	unidentified_fungus	unidentified_fungus	unidentified_fungus	unidentified_fungus
OTU2687	31	6	5	0	0	0	0	0	0	0	0	0	Fungi	Rozellomycota	unidentified_fungus	unidentified_fungus	unidentified_fungus	unidentified_fungus	unidentified_fungus
OTU3626	2	40	0	1	0	5	0	0	0	0	2	0	Fungi	Ascomycota	Dothideomycetes	Capnodiales	Cladosporiaceae	Toxicocladosporium	Toxicocladosporium_irritans
OTU3822	13	0	40	0	0	0	0	0	0	0	0	0	Fungi	Ascomycota	Leotiomycetes	Helotiales	unidentified_fungus	unidentified_fungus	unidentified_fungus
OTU3909	14	20	25	17	5	6	11	34	1	1	3	6	Fungi	Ascomycota	Eurotiomycetes	Onygenales	Incertae_sedis	Chrysosporium	Chrysosporium_pseudomerdarium
OTU1900	0	0	9	0	0	14	0	0	0	0	0	0	Fungi	Basidiomycota	Microbotryomycetes	Leucosporidiales	Leucosporidiaceae	Leucosporidium	Leucosporidium_sp
OTU2070	14	2	0	0	0	0	0	0	54	0	0	0	Fungi	Ascomycota	Incertae_sedis	Incertae_sedis	Incertae_sedis	Ciliophora	Ciliophora_sp
OTU2448	0	16	1	0	0	5	0	0	1	5	0	0	Fungi	unidentified_fungus	unidentified_fungus	unidentified_fungus	unidentified_fungus	unidentified_fungus	unidentified_fungus
OTU3631	7	10	27	0	0	0	0	2	0	0	0	4	Fungi	Ascomycota	Dothideomycetes	Pleosporales	unidentified_fungus	unidentified_fungus	unidentified_fungus
OTU4191	23	52	43	0	0	0	0	0	0	0	0	2	Fungi	unidentified_fungus	unidentified_fungus	unidentified_fungus	unidentified_fungus	unidentified_fungus	unidentified_fungus
