# Supplementary material for: Soil Fungal Communities Investigated by Metabarcoding Within Simulated Forensic Burial Contexts
Source: Front Microbiol. 2020 Jul 24;11:1686. doi: 10.3389/fmicb.2020.01686 (PMC7393272; doi:10.3389/fmicb.2020.01686)
Supplement: Supplementary file 5 [file Data_Sheet_5.XLSX]

## Sheet: Library A
Multilevel pattern analysis
---------------------------
Association function: IndVal.g
Significance level (alpha): 0.05
Total number of species: 571
Selected number of species: 253
Number of species associated to 1 group: 253
List of species associated to each combination:
Group noPig #sps. 253
	A	B	stat	p.value
OTU813	1.0000	1.0000	1.000	0.0015	**
OTU1239	1.0000	1.0000	1.000	0.0015	**
OTU2945	1.0000	1.0000	1.000	0.0015	**
OTU200	1.0000	1.0000	1.000	0.0015	**
OTU2111	1.0000	1.0000	1.000	0.0015	**
OTU2271	1.0000	1.0000	1.000	0.0015	**
OTU2993	1.0000	1.0000	1.000	0.0015	**
OTU2423	0.9950	1.0000	0.998	0.0015	**
OTU1897	0.9946	1.0000	0.997	0.0015	**
OTU1594	0.9910	1.0000	0.995	0.0015	**
OTU1431	0.9908	1.0000	0.995	0.0015	**
OTU622	0.9901	1.0000	0.995	0.0015	**
OTU513	0.9892	1.0000	0.995	0.0071	**
OTU1552	0.9892	1.0000	0.995	0.0015	**
OTU1818	0.9892	1.0000	0.995	0.0015	**
OTU629	0.9888	1.0000	0.994	0.0015	**
OTU2502	0.9888	1.0000	0.994	0.0068	**
OTU3480	0.9888	1.0000	0.994	0.0015	**
OTU441	0.9888	1.0000	0.994	0.0015	**
OTU1455	0.9871	1.0000	0.994	0.0015	**
OTU520	0.9870	1.0000	0.993	0.0031	**
OTU3060	0.9870	1.0000	0.993	0.0015	**
OTU983	0.9863	1.0000	0.993	0.0015	**
OTU1784	0.9855	1.0000	0.993	0.0015	**
OTU2809	0.9851	1.0000	0.993	0.0015	**
OTU2704	0.9849	1.0000	0.992	0.0015	**
OTU2326	0.9847	1.0000	0.992	0.0027	**
OTU472	0.9846	1.0000	0.992	0.0015	**
OTU3190	0.9846	1.0000	0.992	0.0015	**
OTU1341	0.9845	1.0000	0.992	0.0015	**
OTU2113	0.9841	1.0000	0.992	0.0015	**
OTU613	0.9841	1.0000	0.992	0.0015	**
OTU1622	0.9841	1.0000	0.992	0.0015	**
OTU750	0.9838	1.0000	0.992	0.0015	**
OTU908	0.9836	1.0000	0.992	0.0015	**
OTU391	0.9819	1.0000	0.991	0.0015	**
OTU240	0.9815	1.0000	0.991	0.0015	**
OTU1235	0.9810	1.0000	0.990	0.0015	**
OTU362	0.9810	1.0000	0.990	0.0015	**
OTU3188	0.9809	1.0000	0.990	0.0015	**
OTU1944	0.9806	1.0000	0.990	0.0015	**
OTU1430	0.9804	1.0000	0.990	0.0015	**
OTU1649	0.9798	1.0000	0.990	0.0015	**
OTU2424	0.9796	1.0000	0.990	0.0075	**
OTU2843	0.9785	1.0000	0.989	0.0115	*
OTU617	0.9784	1.0000	0.989	0.0015	**
OTU1528	0.9778	1.0000	0.989	0.0015	**
OTU1023	0.9770	1.0000	0.988	0.0100	**
OTU303	0.9769	1.0000	0.988	0.0015	**
OTU2685	0.9762	1.0000	0.988	0.0015	**
OTU1234	0.9762	1.0000	0.988	0.0109	*
OTU668	0.9759	1.0000	0.988	0.0034	**
OTU616	0.9756	1.0000	0.988	0.0015	**
OTU1245	0.9756	1.0000	0.988	0.0185	*
OTU1392	0.9750	1.0000	0.987	0.0015	**
OTU3189	0.9744	1.0000	0.987	0.0015	**
OTU999	0.9742	1.0000	0.987	0.0015	**
OTU1741	0.9735	1.0000	0.987	0.0070	**
OTU1367	0.9730	1.0000	0.986	0.0043	**
OTU2947	0.9720	1.0000	0.986	0.0015	**
OTU159	0.9704	1.0000	0.985	0.0015	**
OTU1514	0.9704	1.0000	0.985	0.0035	**
OTU3053	0.9702	1.0000	0.985	0.0015	**
OTU509	0.9701	1.0000	0.985	0.0015	**
OTU3437	0.9697	1.0000	0.985	0.0049	**
OTU331	0.9692	1.0000	0.984	0.0015	**
OTU1083	0.9691	1.0000	0.984	0.0015	**
OTU1680	0.9689	1.0000	0.984	0.0015	**
OTU1287	0.9689	1.0000	0.984	0.0015	**
OTU2887	0.9688	1.0000	0.984	0.0044	**
OTU2322	0.9683	1.0000	0.984	0.0015	**
OTU2885	0.9675	1.0000	0.984	0.0015	**
OTU3123	0.9674	1.0000	0.984	0.0015	**
OTU387	0.9673	1.0000	0.984	0.0015	**
OTU1898	0.9673	1.0000	0.984	0.0015	**
OTU3056	0.9668	1.0000	0.983	0.0015	**
OTU2000	0.9663	1.0000	0.983	0.0015	**
OTU1725	0.9660	1.0000	0.983	0.0070	**
OTU555	0.9651	1.0000	0.982	0.0041	**
OTU1878	0.9648	1.0000	0.982	0.0015	**
OTU791	0.9643	1.0000	0.982	0.0041	**
OTU1037	0.9641	1.0000	0.982	0.0057	**
OTU2146	0.9639	1.0000	0.982	0.0015	**
OTU771	0.9639	1.0000	0.982	0.0015	**
OTU1663	0.9636	1.0000	0.982	0.0015	**
OTU761	0.9618	1.0000	0.981	0.0015	**
OTU2383	0.9612	1.0000	0.980	0.0031	**
OTU1807	0.9610	1.0000	0.980	0.0015	**
OTU2996	0.9608	1.0000	0.980	0.0054	**
OTU427	0.9604	1.0000	0.980	0.0145	*
OTU408	0.9600	1.0000	0.980	0.0118	*
OTU544	0.9600	1.0000	0.980	0.0039	**
OTU974	0.9600	1.0000	0.980	0.0039	**
OTU1175	0.9593	1.0000	0.979	0.0015	**
OTU637	0.9593	1.0000	0.979	0.0015	**
OTU2373	0.9588	1.0000	0.979	0.0015	**
OTU1456	0.9577	1.0000	0.979	0.0015	**
OTU837	0.9574	1.0000	0.978	0.0061	**
OTU982	0.9571	1.0000	0.978	0.0015	**
OTU1174	0.9567	1.0000	0.978	0.0037	**
OTU298	0.9556	1.0000	0.978	0.0015	**
OTU423	0.9550	1.0000	0.977	0.0015	**
OTU2504	0.9541	1.0000	0.977	0.0015	**
OTU2883	0.9532	1.0000	0.976	0.0015	**
OTU2666	0.9524	1.0000	0.976	0.0015	**
OTU1453	0.9511	1.0000	0.975	0.0015	**
OTU496	0.9505	1.0000	0.975	0.0036	**
OTU2235	0.9503	1.0000	0.975	0.0015	**
OTU1694	0.9500	1.0000	0.975	0.0100	**
OTU46	0.9483	1.0000	0.974	0.0015	**
OTU1507	0.9476	1.0000	0.973	0.0015	**
OTU1848	0.9469	1.0000	0.973	0.0049	**
OTU2270	0.9466	1.0000	0.973	0.0092	**
OTU1110	0.9463	1.0000	0.973	0.0034	**
OTU1422	0.9456	1.0000	0.972	0.0144	*
OTU1596	0.9449	1.0000	0.972	0.0015	**
OTU2948	0.9449	1.0000	0.972	0.0037	**
OTU3260	0.9447	1.0000	0.972	0.0213	*
OTU2274	0.9444	1.0000	0.972	0.0032	**
OTU453	0.9439	1.0000	0.972	0.0208	*
OTU583	0.9438	1.0000	0.972	0.0055	**
OTU1444	0.9432	1.0000	0.971	0.0015	**
OTU1786	0.9414	1.0000	0.970	0.0281	*
OTU939	0.9412	1.0000	0.970	0.0088	**
OTU965	0.9402	1.0000	0.970	0.0015	**
OTU1987	0.9381	1.0000	0.969	0.0015	**
OTU2421	0.9375	1.0000	0.968	0.0015	**
OTU871	0.9372	1.0000	0.968	0.0015	**
OTU3436	0.9362	1.0000	0.968	0.0015	**
OTU2886	0.9349	1.0000	0.967	0.0015	**
OTU1475	0.9333	1.0000	0.966	0.0037	**
OTU1988	0.9315	1.0000	0.965	0.0057	**
OTU2106	0.9315	1.0000	0.965	0.0039	**
OTU1268	0.9293	1.0000	0.964	0.0015	**
OTU2190	0.9277	1.0000	0.963	0.0015	**
OTU812	0.9275	1.0000	0.963	0.0071	**
OTU545	0.9268	1.0000	0.963	0.0211	*
OTU17	0.9263	1.0000	0.962	0.0015	**
OTU703	0.9254	1.0000	0.962	0.0015	**
OTU2889	0.9252	1.0000	0.962	0.0065	**
OTU2499	0.9242	1.0000	0.961	0.0047	**
OTU3054	0.9224	1.0000	0.960	0.0152	*
OTU1236	0.9214	1.0000	0.960	0.0015	**
OTU2744	0.9212	1.0000	0.960	0.0015	**
OTU2237	0.9195	1.0000	0.959	0.0015	**
OTU340	0.9189	1.0000	0.959	0.0015	**
OTU1369	0.9189	1.0000	0.959	0.0015	**
OTU3361	0.9185	1.0000	0.958	0.0037	**
OTU309	0.9172	1.0000	0.958	0.0063	**
OTU87	0.9151	1.0000	0.957	0.0015	**
OTU2269	0.9148	1.0000	0.956	0.0015	**
OTU1925	0.9147	1.0000	0.956	0.0165	*
OTU558	0.9136	1.0000	0.956	0.0076	**
OTU2420	0.9130	1.0000	0.956	0.0015	**
OTU495	0.9117	1.0000	0.955	0.0083	**
OTU2946	0.9091	1.0000	0.953	0.0054	**
OTU2069	0.9091	1.0000	0.953	0.0083	**
OTU2419	0.9081	1.0000	0.953	0.0015	**
OTU743	0.9070	1.0000	0.952	0.0015	**
OTU2746	0.9062	1.0000	0.952	0.0015	**
OTU392	0.9057	1.0000	0.952	0.0063	**
OTU1348	0.9057	1.0000	0.952	0.0043	**
OTU2541	0.9052	1.0000	0.951	0.0116	*
OTU1512	0.9032	1.0000	0.950	0.0071	**
OTU363	0.9023	1.0000	0.950	0.0047	**
OTU1393	0.9009	1.0000	0.949	0.0039	**
OTU1867	0.9005	1.0000	0.949	0.0065	**
OTU846	0.9000	1.0000	0.949	0.0071	**
OTU3268	0.9000	1.0000	0.949	0.0183	*
OTU3126	0.8989	1.0000	0.948	0.0253	*
OTU1238	0.8987	1.0000	0.948	0.0268	*
OTU2892	0.8947	1.0000	0.946	0.0077	**
OTU2745	0.8944	1.0000	0.946	0.0173	*
OTU1394	0.8941	1.0000	0.946	0.0059	**
OTU3121	0.8931	1.0000	0.945	0.0037	**
OTU2238	0.8929	1.0000	0.945	0.0033	**
OTU289	0.8927	1.0000	0.945	0.0087	**
OTU3385	0.8906	1.0000	0.944	0.0121	*
OTU1847	0.8902	1.0000	0.944	0.0037	**
OTU2193	0.8889	1.0000	0.943	0.0133	*
OTU2283	0.8889	1.0000	0.943	0.0055	**
OTU1306	0.8889	1.0000	0.943	0.0079	**
OTU1564	0.8824	1.0000	0.939	0.0047	**
OTU2066	0.8821	1.0000	0.939	0.0170	*
OTU2572	0.8811	1.0000	0.939	0.0047	**
OTU1342	0.8807	1.0000	0.938	0.0031	**
OTU290	0.8780	1.0000	0.937	0.0083	**
OTU204	0.8772	1.0000	0.937	0.0039	**
OTU2526	0.8744	1.0000	0.935	0.0457	*
OTU393	0.8742	1.0000	0.935	0.0015	**
OTU1874	0.8736	1.0000	0.935	0.0205	*
OTU2501	0.8736	1.0000	0.935	0.0100	**
OTU1489	0.8714	1.0000	0.933	0.0072	**
OTU326	0.8713	1.0000	0.933	0.0172	*
OTU1093	0.8703	1.0000	0.933	0.0015	**
OTU872	0.8696	1.0000	0.933	0.0071	**
OTU2522	0.8655	1.0000	0.930	0.0368	*
OTU251	0.8649	1.0000	0.930	0.0156	*
OTU855	0.8649	1.0000	0.930	0.0125	*
OTU276	0.8649	1.0000	0.930	0.0069	**
[ reached getOption("max.print") -- omitted 53 rows ]
---
Signif. codes: 0 ‘***’ 0.001 ‘**’ 0.01 ‘*’ 0.05 ‘.’ 0.1 ‘ ’ 1

## Sheet: Library B
Multilevel pattern analysis
---------------------------
Association function: IndVal.g
Significance level (alpha): 0.05
Total number of species: 749
Selected number of species: 297
Number of species associated to 1 group: 297
List of species associated to each combination:
Group noPig #sps. 295
	A	B	stat	p.value
OTU4291	1.0000	1.0000	1.000	0.0021	**
OTU126	1.0000	1.0000	1.000	0.0021	**
OTU1424	1.0000	1.0000	1.000	0.0021	**
OTU1439	1.0000	1.0000	1.000	0.0021	**
OTU1885	1.0000	1.0000	1.000	0.0021	**
OTU2414	1.0000	1.0000	1.000	0.0021	**
OTU2863	1.0000	1.0000	1.000	0.0021	**
OTU360	1.0000	1.0000	1.000	0.0021	**
OTU1086	1.0000	1.0000	1.000	0.0021	**
OTU1151	1.0000	1.0000	1.000	0.0021	**
OTU2161	1.0000	1.0000	1.000	0.0021	**
OTU2329	1.0000	1.0000	1.000	0.0021	**
OTU3097	0.9973	1.0000	0.999	0.0021	**
OTU2972	0.9967	1.0000	0.998	0.0021	**
OTU1158	0.9960	1.0000	0.998	0.0021	**
OTU642	0.9956	1.0000	0.998	0.0021	**
OTU2981	0.9950	1.0000	0.998	0.0021	**
OTU2270	0.9946	1.0000	0.997	0.0021	**
OTU2067	0.9941	1.0000	0.997	0.0021	**
OTU1364	0.9938	1.0000	0.997	0.0021	**
OTU1878	0.9933	1.0000	0.997	0.0021	**
OTU1854	0.9930	1.0000	0.996	0.0021	**
OTU3243	0.9927	1.0000	0.996	0.0021	**
OTU2243	0.9925	1.0000	0.996	0.0021	**
OTU2127	0.9920	1.0000	0.996	0.0021	**
OTU1080	0.9919	1.0000	0.996	0.0021	**
OTU3814	0.9912	1.0000	0.996	0.0021	**
OTU2750	0.9907	1.0000	0.995	0.0021	**
OTU1157	0.9905	1.0000	0.995	0.0021	**
OTU828	0.9905	1.0000	0.995	0.0021	**
OTU3885	0.9904	1.0000	0.995	0.0021	**
OTU875	0.9901	1.0000	0.995	0.0021	**
OTU1870	0.9897	1.0000	0.995	0.0021	**
OTU1865	0.9894	1.0000	0.995	0.0021	**
OTU2378	0.9892	1.0000	0.995	0.0021	**
OTU393	0.9892	1.0000	0.995	0.0021	**
OTU1450	0.9888	1.0000	0.994	0.0021	**
OTU2922	0.9882	1.0000	0.994	0.0021	**
OTU2881	0.9882	1.0000	0.994	0.0021	**
OTU1719	0.9880	1.0000	0.994	0.0021	**
OTU52	0.9880	1.0000	0.994	0.0021	**
OTU1492	0.9870	1.0000	0.993	0.0063	**
OTU811	0.9868	1.0000	0.993	0.0021	**
OTU1863	0.9864	1.0000	0.993	0.0021	**
OTU4278	0.9863	1.0000	0.993	0.0021	**
OTU1469	0.9859	1.0000	0.993	0.0021	**
OTU2410	0.9841	1.0000	0.992	0.0021	**
OTU2959	0.9841	1.0000	0.992	0.0021	**
OTU2004	0.9840	1.0000	0.992	0.0021	**
OTU1126	0.9836	1.0000	0.992	0.0021	**
OTU3621	0.9833	1.0000	0.992	0.0021	**
OTU3418	0.9833	1.0000	0.992	0.0021	**
OTU3319	0.9831	1.0000	0.992	0.0021	**
OTU2240	0.9825	1.0000	0.991	0.0021	**
OTU2718	0.9825	1.0000	0.991	0.0041	**
OTU2216	0.9824	1.0000	0.991	0.0048	**
OTU1782	0.9821	1.0000	0.991	0.0021	**
OTU4105	0.9819	1.0000	0.991	0.0021	**
OTU2002	0.9818	1.0000	0.991	0.0043	**
OTU2331	0.9816	1.0000	0.991	0.0041	**
OTU3368	0.9816	1.0000	0.991	0.0021	**
OTU3618	0.9814	1.0000	0.991	0.0021	**
OTU2235	0.9811	1.0000	0.991	0.0021	**
OTU2805	0.9806	1.0000	0.990	0.0067	**
OTU4067	0.9805	1.0000	0.990	0.0021	**
OTU459	0.9804	1.0000	0.990	0.0021	**
OTU2303	0.9795	1.0000	0.990	0.0021	**
OTU3750	0.9790	1.0000	0.989	0.0021	**
OTU1832	0.9790	1.0000	0.989	0.0021	**
OTU4174	0.9787	1.0000	0.989	0.0042	**
OTU3812	0.9785	1.0000	0.989	0.0021	**
OTU669	0.9785	1.0000	0.989	0.0021	**
OTU2212	0.9783	1.0000	0.989	0.0021	**
OTU2242	0.9783	1.0000	0.989	0.0021	**
OTU1159	0.9780	1.0000	0.989	0.0021	**
OTU3254	0.9778	1.0000	0.989	0.0021	**
OTU3280	0.9774	1.0000	0.989	0.0021	**
OTU1936	0.9771	1.0000	0.988	0.0021	**
OTU2409	0.9766	1.0000	0.988	0.0021	**
OTU3001	0.9765	1.0000	0.988	0.0021	**
OTU215	0.9756	1.0000	0.988	0.0041	**
OTU1817	0.9740	1.0000	0.987	0.0021	**
OTU3385	0.9732	1.0000	0.986	0.0021	**
OTU1578	0.9726	1.0000	0.986	0.0021	**
OTU337	0.9725	1.0000	0.986	0.0021	**
OTU2151	0.9724	1.0000	0.986	0.0021	**
OTU580	0.9713	1.0000	0.986	0.0021	**
OTU3159	0.9710	1.0000	0.985	0.0053	**
OTU3287	0.9710	1.0000	0.985	0.0047	**
OTU1231	0.9708	1.0000	0.985	0.0021	**
OTU1357	0.9706	1.0000	0.985	0.0060	**
OTU1294	0.9706	1.0000	0.985	0.0021	**
OTU1722	0.9697	1.0000	0.985	0.0106	*
OTU3531	0.9697	1.0000	0.985	0.0021	**
OTU1318	0.9688	1.0000	0.984	0.0021	**
OTU2189	0.9688	1.0000	0.984	0.0021	**
OTU1397	0.9685	1.0000	0.984	0.0100	**
OTU2195	0.9684	1.0000	0.984	0.0183	*
OTU2749	0.9683	1.0000	0.984	0.0021	**
OTU3417	0.9683	1.0000	0.984	0.0060	**
OTU4254	0.9682	1.0000	0.984	0.0039	**
OTU1829	0.9681	1.0000	0.984	0.0021	**
OTU931	0.9672	1.0000	0.983	0.0021	**
OTU430	0.9670	1.0000	0.983	0.0021	**
OTU3275	0.9666	1.0000	0.983	0.0045	**
OTU2327	0.9661	1.0000	0.983	0.0021	**
OTU2831	0.9659	1.0000	0.983	0.0021	**
OTU2520	0.9658	1.0000	0.983	0.0021	**
OTU1637	0.9655	1.0000	0.983	0.0047	**
OTU472	0.9655	1.0000	0.983	0.0021	**
OTU1853	0.9655	1.0000	0.983	0.0044	**
OTU1161	0.9655	1.0000	0.983	0.0038	**
OTU2715	0.9645	1.0000	0.982	0.0021	**
OTU2632	0.9640	1.0000	0.982	0.0021	**
OTU1580	0.9639	1.0000	0.982	0.0042	**
OTU2109	0.9637	1.0000	0.982	0.0021	**
OTU1893	0.9636	1.0000	0.982	0.0021	**
OTU3322	0.9634	1.0000	0.982	0.0091	**
OTU2519	0.9633	1.0000	0.981	0.0021	**
OTU1987	0.9633	1.0000	0.981	0.0021	**
OTU4074	0.9630	1.0000	0.981	0.0021	**
OTU408	0.9624	1.0000	0.981	0.0039	**
OTU238	0.9620	1.0000	0.981	0.0021	**
OTU2659	0.9615	1.0000	0.981	0.0021	**
OTU2066	0.9600	1.0000	0.980	0.0058	**
OTU1919	0.9597	1.0000	0.980	0.0201	*
OTU1487	0.9593	1.0000	0.979	0.0173	*
OTU3306	0.9591	1.0000	0.979	0.0041	**
OTU2419	0.9589	1.0000	0.979	0.0021	**
OTU2569	0.9583	1.0000	0.979	0.0038	**
OTU2633	0.9573	1.0000	0.978	0.0043	**
OTU3399	0.9571	1.0000	0.978	0.0042	**
OTU8	0.9552	1.0000	0.977	0.0021	**
OTU2446	0.9548	1.0000	0.977	0.0021	**
OTU1385	0.9541	1.0000	0.977	0.0021	**
OTU1947	0.9538	1.0000	0.977	0.0060	**
OTU2862	0.9529	1.0000	0.976	0.0021	**
OTU2268	0.9524	1.0000	0.976	0.0021	**
OTU2326	0.9514	1.0000	0.975	0.0021	**
OTU3107	0.9503	1.0000	0.975	0.0021	**
OTU2328	0.9499	1.0000	0.975	0.0042	**
OTU2848	0.9498	1.0000	0.975	0.0021	**
OTU130	0.9492	1.0000	0.974	0.0021	**
OTU3256	0.9492	1.0000	0.974	0.0039	**
OTU3473	0.9482	1.0000	0.974	0.0021	**
OTU2645	0.9481	1.0000	0.974	0.0021	**
OTU738	0.9475	1.0000	0.973	0.0021	**
OTU3808	0.9472	1.0000	0.973	0.0041	**
OTU2266	0.9465	1.0000	0.973	0.0146	*
OTU3794	0.9449	1.0000	0.972	0.0064	**
OTU1317	0.9449	1.0000	0.972	0.0048	**
OTU3284	0.9449	1.0000	0.972	0.0088	**
OTU3820	0.9444	1.0000	0.972	0.0041	**
OTU3813	0.9438	1.0000	0.972	0.0133	*
OTU4263	0.9426	1.0000	0.971	0.0054	**
OTU2174	0.9416	1.0000	0.970	0.0075	**
OTU2219	0.9412	1.0000	0.970	0.0021	**
OTU3818	0.9403	1.0000	0.970	0.0042	**
OTU3166	0.9375	1.0000	0.968	0.0021	**
OTU3476	0.9375	1.0000	0.968	0.0036	**
OTU1895	0.9375	1.0000	0.968	0.0021	**
OTU100	0.9351	1.0000	0.967	0.0039	**
OTU2830	0.9347	1.0000	0.967	0.0070	**
OTU4011	0.9339	1.0000	0.966	0.0038	**
OTU2445	0.9333	1.0000	0.966	0.0060	**
OTU2956	0.9333	1.0000	0.966	0.0102	*
OTU590	0.9315	1.0000	0.965	0.0062	**
OTU2635	0.9310	1.0000	0.965	0.0052	**
OTU193	0.9286	1.0000	0.964	0.0062	**
OTU915	0.9275	1.0000	0.963	0.0091	**
OTU3242	0.9245	1.0000	0.962	0.0047	**
OTU3534	0.9204	1.0000	0.959	0.0098	**
OTU1860	0.9195	1.0000	0.959	0.0056	**
OTU805	0.9189	1.0000	0.959	0.0057	**
OTU678	0.9183	1.0000	0.958	0.0021	**
OTU2488	0.9183	1.0000	0.958	0.0021	**
OTU509	0.9180	1.0000	0.958	0.0038	**
OTU2781	0.9179	1.0000	0.958	0.0086	**
OTU3411	0.9161	1.0000	0.957	0.0176	*
OTU555	0.9160	1.0000	0.957	0.0042	**
OTU1718	0.9139	1.0000	0.956	0.0039	**
OTU2217	0.9130	1.0000	0.956	0.0065	**
OTU514	0.9114	1.0000	0.955	0.0129	*
OTU1664	0.9114	1.0000	0.955	0.0131	*
OTU1988	0.9091	1.0000	0.953	0.0416	*
OTU1451	0.9076	1.0000	0.953	0.0060	**
OTU3656	0.9032	1.0000	0.950	0.0057	**
OTU2267	0.9009	1.0000	0.949	0.0106	*
OTU1555	0.9000	1.0000	0.949	0.0046	**
OTU1349	0.8992	1.0000	0.948	0.0146	*
OTU4265	0.8992	1.0000	0.948	0.0242	*
OTU444	0.8984	1.0000	0.948	0.0021	**
OTU241	0.8973	1.0000	0.947	0.0128	*
OTU3369	0.8967	1.0000	0.947	0.0053	**
OTU2337	0.8951	1.0000	0.946	0.0113	*
OTU3076	0.8949	1.0000	0.946	0.0021	**
OTU388	0.8923	1.0000	0.945	0.0083	**
OTU3104	0.8920	1.0000	0.944	0.0156	*
OTU2325	0.8918	1.0000	0.944	0.0436	*
OTU530	0.8902	1.0000	0.944	0.0130	*
[ reached getOption("max.print") -- omitted 95 rows ]
Group Pig #sps. 2
	A	B	stat	p.value
OTU3909	1.0000	1.0000	1.000	0.0021	**
OTU2033	0.9724	0.9167	0.944	0.0167	*
---
Signif. codes: 0 ‘***’ 0.001 ‘**’ 0.01 ‘*’ 0.05 ‘.’ 0.1 ‘ ’ 1
